# Supplementary material for: Endoplasmic reticulum stress related genome-wide Mendelian randomization identifies therapeutic genes for ulcerative colitis and Crohn’s disease
Source: Front Genet. 2023 Oct 4;14:1270085. doi: 10.3389/fgene.2023.1270085 (PMC10583552; doi:10.3389/fgene.2023.1270085)
Supplement: Supplementary file 1 [file Table1.XLS]

## Sheet: Table description
Supplementary Table 1: 1193 ERS-related genes with a relevance score ≥ 7 obtained from Genecards
Supplementary Table 2: SMR analysis from mQTL to UC and CD (FDR < 0.05 and P_HEIDI > 0.01)
Supplementary Table 3: SMR analysis from eQTL to UC and CD (FDR < 0.05 and P_HEIDI > 0.01)
Supplementary Table 4: SMR analysis from mQTL to eQTL (FDR < 0.05 and P_HEIDI > 0.01)
Supplementary Table 5: Sensitivity analysis used two-sample MR analysis
Supplementary Table 6. Statistical power
Supplementary Table 7: Phenome-wide scan of the association between identified ERS-related gene with other diseases traits using GWASATLAS database.
Supplementary Table 8: Phenome-wide scan of the association between identified genetic variants with other diseases traits using PhenoScanner database.

## Sheet: ST1
Supplementary Table 1. 1193 ERS-related genes with a relevance score ≥ 7 obtained from Genecards
Gene Symbol	Relevance score
RYR2	131.806
HSPA5	80.1978
ERN1	75.0802
TRDN	67.9021
ATP2A2	58.6339
SERP1	57.154
CASQ2	55.6628
EIF2AK3	55.1297
XBP1	54.3308
ATP2A1	51.9277
ATP2A3	50.1184
ERO1A	48.9514
ERP29	47.8977
HERPUD1	47.4389
ATF6	47.3796
SERP2	47.2111
VCP	47.1776
ERP44	47.1056
DDIT3	45.7269
ERGIC1	45.5172
ERAP1	45.4177
KDELR1	44.9696
OS9	44.3398
KDELR2	42.4933
ERAP2	41.4546
ERN2	41.1183
ERLEC1	40.9315
ATF4	40.2041
ERO1B	39.6454
KDELR3	39.4359
TP53	39.1965
CALR	39.0696
SEC16A	38.7529
HSP90B1	37.6765
LOC126806068	37.5441
ERP27	37.207
RER1	36.9528
SOD2-OT1	36.7246
RYR1	36.2961
EIF2S1	35.8056
BDNF-AS	35.5022
CANX	35.0608
ERMP1	34.947
CHERP	34.2634
MAPK8	33.6167
HMOX1	32.0158
CPT2	31.4771
APP	31.1971
BCL2	31.0741
SYVN1	30.5687
PDIA3	30.5275
NFE2L2	30.1872
P4HB	29.7967
CALM1	28.6272
LINC01672	28.2725
SOD1	28.2014
NFE2L1	27.1108
DERL1	27.1062
CASP3	26.8622
PPP1R15A	26.3154
MAPK14	26.2473
TXNDC12	26.1788
DERL2	25.8014
HYOU1	25.7148
DNAJC10	25.5822
LMAN1	25.3374
PRKN	25.2441
CAT	25.2266
PSEN1	25.1687
BCAP31	24.8909
MIR7-3HG	24.7686
CASP4	24.3956
MAP3K5	24.2365
TNF	24.0352
DNAJB9	23.9597
TMX2-CTNND1	23.3928
AMFR	23.3678
LNPK	23.3417
BAX	23.3264
ANK2	23.3052
PDIA4	23.1996
CERNA3	23.161
INS	23.0752
SIL1	23.0088
TXNDC5	22.949
ITPR1	22.9289
DNAJC3	22.9281
MAPK1	22.7532
SEC23A	22.426
FOS	22.3765
ATF6B	22.3186
STIM1	22.3173
BAG6	22.2816
CLU	22.2542
HSPA4	22.1816
H6PD	22.1556
WFS1	22.1305
CREB3	22.1191
STIP1	22.0524
CASQ1	21.9731
G3BP1	21.7448
EIF2AK2	21.6766
CFTR	21.6488
SLC6A4	21.5867
SMAD5-AS1	21.4525
DNAJB11	21.2706
LMNA	21.1184
MAN1B1	20.912
SIRT1	20.668
DERL3	20.587
HSPA1A	20.4457
HSF1	20.2694
STING1	20.265
CXCL8	20.2608
KCNH2	20.0817
HSPA8	20.0265
MANF	19.8763
HSP90AA1	19.8013
PARK7	19.7708
CREB3L1	19.7293
ATF3	19.6881
SEL1L	19.4982
IL6	19.4807
JSRP1	19.4762
OXSR1	19.4583
EMSLR	19.4358
ERGIC3	19.4252
CRH	19.4195
RTN4	19.4176
FKBP14	19.193
MTOR	19.1845
EPM2A	19.163
ABL1	18.9988
HSPB1	18.9865
SELENOS	18.9688
H19	18.8842
CYCS	18.8244
BDNF	18.7474
ATP13A1	18.697
G3BP2	18.4921
VAPB	18.4076
YIPF5	18.3232
NR3C1	18.2724
JUN	18.2699
UFL1	18.2502
AKT1	18.236
SEC61B	18.1624
SIGMAR1	18.1608
EDEM1	18.0719
TXN	18.0648
PARP1	17.9907
PRNP	17.9877
PDIA2	17.9542
SOD2	17.9424
SREBF1	17.9078
TMEM33	17.9053
GSR	17.8153
CKAP4	17.8121
KCNQ1	17.7681
SEC61A1	17.6969
MIA3	17.6561
SEC31A	17.562
TOR1A	17.49
TMED4	17.3897
ERLIN2	17.3327
SURF4	17.3219
GET3	17.3
DDRGK1	17.2378
RPN1	17.2241
MIA2	17.2028
RETREG1	17.0543
STX17	17.0451
PTPN1	17.0039
SCN5A	16.9871
SREBF2	16.9707
SEC13	16.9662
SELENON	16.9525
STX5	16.8493
BSCL2	16.7657
LMAN2	16.6866
VAPA	16.6704
CASP9	16.6171
UBC	16.6139
INSIG1	16.549
CACNA1S	16.5216
SERPINA1	16.4646
CREB3L2	16.417
TGFB1	16.3072
NOS3	16.2685
TMED2	16.2219
MAPK10	16.2183
IL1B	16.2017
HSPA9	16.1024
PDIA6	16.0781
PLN	16.0431
KEAP1	16.0379
TMBIM6	16.0376
SQSTM1	16.0372
MPO	16.0369
CASP8	16.0361
CEBPB	16.0189
LRRK2	15.9303
SCAP	15.9091
PGR-AS1	15.8958
ALB	15.7974
RMRP	15.7576
SELENOK	15.6816
APOB	15.6744
PSEN2	15.6569
MBTPS1	15.6077
NHLRC1	15.561
TRA-TGC7-1	15.551
TRA-TGC5-1	15.551
PTGS2	15.5326
SEC24A	15.5323
VWF	15.5296
CREB3L3	15.4999
HMGCR	15.4516
RTN3	15.4336
UBE2J1	15.4312
ASPH	15.4192
SESN2	15.3544
MAPT	15.3529
EIF2AK1	15.341
ESYT1	15.3365
ERLIN1	15.3259
SNCA	15.3145
RRBP1	15.2875
HLA-B	15.231
TAPBP	15.2084
CACNA1C	15.1037
RAB1A	15.0939
ERGIC2	15.0775
HMGB1	15.0766
CAV3	15.0655
NLRP3	15.0644
BCL2L1	14.9577
DLEU2	14.9467
APOE	14.9312
MBTPS2	14.9173
ATL3	14.896
TRAM1	14.7579
CRHR1	14.7494
SCARNA5	14.7227
POMC	14.7107
NOTCH3	14.7085
CISD2	14.6884
DNAH8	14.6573
SEC24B	14.6504
RPS27A	14.6213
PPIB	14.5955
HERPUD2	14.5651
FKBP5	14.4483
SERPINH1	14.4192
UGGT1	14.3265
RAB1B	14.32
PON1	14.3194
XDH	14.3137
CREB1	14.2853
NOX4	14.2784
MAPK3	14.2757
ATL1	14.2567
NQO1	14.2321
ORAI1	14.2225
STIM2	14.199
GSK3B	14.1816
GET4	14.1782
NFKB1	14.15
UBE2J2	14.1097
MAPK9	14.0961
TAP1	14.093
CCL2	14.0845
BACE1	14.0793
ARL6IP1	14.06
INSIG2	14.0325
RNF185	13.9743
STUB1	13.9615
UBL4A	13.9231
SRP54	13.9205
GBA1	13.9198
TTN	13.9042
SAR1B	13.9032
NR3C2	13.8966
SEC62	13.8909
PRKCD	13.8877
ESYT2	13.8663
TEX264	13.8279
SEC61G	13.8102
TLR4	13.7997
ATM	13.785
NOS2	13.7554
RTN1	13.7301
ESR1	13.7283
BNIP1	13.7085
TXNIP	13.6981
BAK1	13.6791
FOXO1	13.6325
CALM3	13.6203
DDOST	13.5498
EGFR	13.5337
DDX3X	13.5156
EIF4G1	13.4968
VEGFA	13.4497
CNIH4	13.4429
MEG3	13.4049
SEC63	13.4013
SLC35B1	13.3883
CAV1	13.3678
CCDC47	13.3627
MALAT1	13.3411
TARDBP	13.3307
RNF186	13.3244
KCNE1	13.3121
ALG1	13.3007
TRAF2	13.2989
HTRA2	13.2905
MYOC	13.2563
JPH2	13.2561
RSAD2	13.2247
PINK1	13.2117
P4HTM	13.2106
FOXRED2	13.1941
ATL2	13.1902
NPC1	13.1894
COPB1	13.1695
PRKAA1	13.1634
BRSK2	13.1597
GBF1	13.1589
CRYAB	13.1507
FICD	13.1411
SEC24C	13.141
PRDX4	13.1222
CANT1	13.1204
DNM1L	13.1179
GJA1	13.1078
MAPKAPK2	13.1042
SOAT1	13.0925
COMT	13.0735
PCSK9	13.0482
PTGIS	13.0349
UBQLN1	13.033
SGK1	13.0272
TMEM259	13.0046
RNF183	13.0037
PDCD6	13.0032
RYR3	12.9655
PIEZO1	12.965
FOXO3	12.9627
RETREG3	12.9467
PREB	12.9439
EIF2AK4	12.9198
TFG	12.9101
GET1	12.9042
HSD17B10	12.9038
RPN2	12.8997
CYBA	12.8939
TNFRSF10B	12.8908
COMP	12.8799
CDKN1A	12.8758
SGTA	12.8524
LOC110806262	12.8413
FAF2	12.8365
CYB5A	12.8358
G6PD	12.8099
EDEM2	12.7578
G6PC1	12.7545
SLC37A4	12.7312
CLN3	12.7227
ADIPOQ	12.6962
RNF139	12.6916
TAP2	12.6888
CRP	12.6759
SEC22B	12.6742
SLN	12.6351
REEP5	12.611
TMED10	12.579
KCNJ5	12.55
BCL2L11	12.5075
BECN1	12.4756
SAR1A	12.4661
EDEM3	12.4623
CALM2	12.4606
NOTCH1	12.454
STX18	12.451
OSBPL8	12.4505
DHCR24	12.4343
HSPD1	12.4057
TRIM13	12.3948
SHH	12.392
HSPA1B	12.3901
GAPDH	12.378
SNORD15A	12.3706
GPX7	12.338
RCN2	12.3255
NPY	12.2987
COPA	12.268
SLC8A1	12.2606
QRICH1	12.2427
CYP2E1	12.2384
AQP11	12.2323
CYBB	12.1949
ZDHHC6	12.1936
GPX1	12.1908
BBC3	12.1547
SRPRA	12.1325
REEP4	12.1156
TMED7	12.1025
USO1	12.0785
HIF1A	12.0767
OXT	12.0575
SEC24D	12.0529
MAP2K6	12.0254
SRC	12.0044
TRIP11	11.9927
MYC	11.9629
TMEM117	11.9554
TOR1B	11.9444
PRDX2	11.9255
ORMDL3	11.924
SDF2L1	11.9231
MDM2	11.9157
GPR37	11.9152
TMED9	11.8965
YIF1A	11.8926
HTT	11.8863
TG	11.8766
RAB6A	11.8743
MAP1LC3B	11.8713
TMCC1	11.8711
PDZD8	11.8423
TIA1	11.8331
SCD	11.8285
CREBRF	11.8041
EGF	11.795
CASP7	11.7702
TMEM208	11.7581
AUP1	11.7555
TOR1AIP2	11.7484
DMPK	11.7476
GSTP1	11.745
MOGS	11.7424
TMEM214	11.7307
PPP1CA	11.7115
LMAN2L	11.6933
UGGT2	11.6818
FAM20C	11.6807
EMC10	11.6626
IER3IP1	11.6465
HLA-A	11.6421
LDLR	11.621
RAB10	11.594
CCDC88B	11.5807
INPP5K	11.5702
AHCYL1	11.5571
SEC23B	11.5401
TECRL	11.533
SRP68	11.5261
RNFT1	11.5182
SCAMP5	11.5094
XK	11.5087
PRDX1	11.5049
SEC23IP	11.4994
EIF2B5	11.4934
CYP1A1	11.4866
PPARG	11.4772
SPAST	11.4729
HLA-DRB1	11.4379
UBAC2	11.4336
EMC1	11.4291
CAMK2B	11.4281
FKRP	11.4267
HRC	11.4177
BRCA1	11.3894
PRKAA2	11.3714
THBS1	11.3645
EMD	11.343
KTN1	11.3327
MAP2K7	11.3269
TF	11.3232
DSP	11.323
VHL	11.3059
CAMLG	11.3019
HSPA13	11.2942
HCRT	11.2875
ATR	11.2862
CLCC1	11.2862
MICB	11.2392
GRIA1	11.2245
HM13	11.2225
VIM	11.2103
UBE2G2	11.1965
PRDX6	11.1708
TRC-GCA24-1	11.1493
GAS5	11.1305
AGER	11.1268
CAMK2G	11.1254
TRIB3	11.1181
UGT1A1	11.1123
LBR	11.1098
APEX1	11.0927
TRP-AGG2-5	11.0892
TRP-AGG2-6	11.0892
TRP-AGG2-1	11.0892
TRP-AGG2-2	11.0892
TRP-AGG2-3	11.0892
TRP-AGG2-4	11.0892
TRP-AGG2-7	11.0892
TRP-AGG2-8	11.0892
STAT3	11.0883
MOSPD2	11.0787
RNF5	11.0705
RHOA	11.055
MIR320A	11.0525
CAPN3	11.0502
CD4	11.0317
MAP1LC3A	11.0144
TMX3	10.9997
IL1A	10.9957
MAP2K1	10.9792
MAPK13	10.9553
POGLUT2	10.9299
CASP12	10.9297
UGT1A6	10.9261
YIF1B	10.9054
AIFM1	10.9041
STARD3	10.8981
PACS2	10.8925
MIR211	10.887
UMOD	10.8849
AGR2	10.8507
GABARAPL2	10.8177
ALG2	10.8011
PPP1R15B	10.784
MTTP	10.7686
CYP1A2	10.7654
KCNE2	10.7438
ALDH3A2	10.7356
MZB1	10.7239
SLC2A1	10.6998
USE1	10.6882
OXTR	10.6843
OSBP	10.6654
PRDX3	10.6479
TRPV4	10.6408
TMX1	10.6392
HFE	10.6243
CASP2	10.6143
COL7A1	10.612
EPO	10.6113
MAP2K4	10.6045
PON2	10.594
DHCR7	10.5919
AKAP9	10.5779
SP1	10.5647
TTR	10.5446
CUL3	10.5255
LINC02605	10.5088
ATP1A3	10.502
MICA	10.4759
CAPN2	10.4631
ITPR3	10.4547
IFNG	10.4533
HSP90AB1	10.4468
JPH4	10.4463
EEF1A1	10.446
RINT1	10.4446
CDK1	10.4443
DRD2	10.4195
PKD2	10.4177
GSTM1	10.4174
EMC7	10.4021
FMR1	10.3976
EDN1	10.3872
BET1	10.3852
TMX2	10.3609
DNAJB12	10.3284
JKAMP	10.3268
SHC1	10.3128
RNY5	10.3022
STT3A	10.2991
ICMT	10.2841
EMC2	10.2827
GRAMD1B	10.2774
STAU1	10.2724
GRAMD1A	10.2684
MFN2	10.2656
NUPR1	10.2615
ANXA5	10.2449
UBA52	10.2236
PIK3R1	10.1954
MAOA	10.193
IGF1	10.1717
JAK2	10.1571
PCSK6	10.1537
SDHA	10.1428
PPARGC1A	10.1408
IL10	10.1277
CSNK2B	10.1249
CLN6	10.1205
GPX8	10.118
P3H4	10.1168
SNTA1	10.1068
VMP1	10.1054
CDKN3	10.1034
DNAJB14	10.0951
ARL6IP5	10.086
SMPD4	10.0785
GOLGA2	10.0596
GPER1	10.0501
SFTA3	10.0492
ZW10	10.0266
LPCAT3	10.0262
UBXN8	10.0241
RAC1	10.0114
TRE-TTC3-1	10.0061
EP300	10.0048
PRDX5	9.98679
INSR	9.97987
CSNK2A1	9.97823
PITPNB	9.95537
RETREG2	9.94367
HTR2A	9.90362
FN1	9.88416
NPLOC4	9.8803
F2	9.86987
SLC39A14	9.86164
BOK	9.85826
ZMPSTE24	9.84297
GRIN2B	9.82482
PLEKHF2	9.8237
FAS	9.80722
PTPN2	9.7988
GANAB	9.79513
PTEN	9.79382
TMTC3	9.78303
MAP2K3	9.77979
PRKCA	9.77339
CCND1	9.77138
HSD11B1	9.76947
CERT1	9.76239
ATXN2	9.74935
HLA-C	9.74113
PIGN	9.7222
TREX1	9.7185
TRV-AAC1-1	9.69185
TRV-AAC1-3	9.69185
TRV-AAC1-4	9.69185
TRV-AAC1-2	9.69185
TRV-AAC1-5	9.69185
UCP2	9.69075
TYR	9.67733
P3H1	9.67688
SCP2	9.67517
CP	9.67251
TRPM2	9.6704
LEP	9.64129
NDRG1	9.6191
RAB2A	9.6029
PRL	9.59474
C9orf72	9.59413
TMED1	9.58081
EMC3	9.57041
DSPP	9.56285
NCK1	9.55871
VCAM1	9.55417
KDSR	9.55188
PIGK	9.54913
NOS1	9.54502
UFD1	9.54323
RCN1	9.54168
DPAGT1	9.52764
DPM1	9.52227
PABPC1	9.50897
TH	9.50262
SAMD8	9.502
MIR34C	9.49889
ITPR2	9.49819
SACM1L	9.49278
PTGS1	9.49248
AGR3	9.46632
UBB	9.46271
EMC4	9.45803
CYB5R3	9.4466
OSBPL3	9.43929
PKD1	9.43677
UBXN4	9.4366
SDHB	9.43467
NBAS	9.42568
HDAC6	9.4233
GABARAPL1	9.40668
CNR1	9.39289
SHISA5	9.38322
SRP14	9.38301
UBA5	9.38233
MGST1	9.38132
ADRB2	9.3725
C2CD2L	9.37208
JPH1	9.36819
HTR1A	9.36483
RAB18	9.35973
GLA	9.35394
MTDH	9.34988
TMEM41B	9.34346
ZC3H12A	9.33832
DPM3	9.33289
EBP	9.33096
CLN8	9.33053
CRHR2	9.32495
SRPRB	9.31259
KPNB1	9.30425
RFT1	9.30083
RHBDD1	9.29249
DST	9.27942
PPP1CC	9.27741
TGM2	9.27437
TMCO1	9.27369
POR	9.27267
EMC6	9.26805
PIK3CG	9.25635
PROC	9.25405
YKT6	9.24969
CDKN2A	9.24586
MCL1	9.23222
MMGT1	9.23195
KRAS	9.20952
KDR	9.20685
MIR133B	9.19264
SSR1	9.19168
FURIN	9.18871
SFTPC	9.18771
SCFD1	9.18757
CTSB	9.17689
GABARAP	9.14535
CDH1	9.13702
PPP1CB	9.12897
CLCN1	9.126
TEX2	9.12111
NGLY1	9.12043
YBX1	9.11458
HACD3	9.06791
ATG14	9.0619
BAG3	9.04202
ATF2	9.03282
CDK5	9.03202
MSRB3	9.03013
CGRRF1	9.02097
ACE	9.01246
RPL10	9.01178
TXNRD1	9.00078
ELAVL1	8.99011
GADD45A	8.98876
F8	8.98726
TRAPPC2	8.9848
HACD2	8.98325
FITM2	8.98092
TMEM258	8.97735
KHSRP	8.97673
PML	8.9745
SGPP1	8.96685
NR1H2	8.96398
HMOX2	8.95637
MAPKAP1	8.95394
XIAP	8.94759
BTRC	8.94277
IGF2BP1	8.94188
MT-TP	8.93001
RPL5	8.91965
SET	8.91726
POMT2	8.90435
FUS	8.89534
PPP1R3A	8.87803
REEP1	8.87376
PKM	8.86339
UFM1	8.84979
PARP16	8.8396
JPH3	8.83291
SELENOF	8.83124
PLP1	8.82377
EIF4E	8.81986
SEC11A	8.80657
PLOD1	8.80025
CDK5RAP3	8.7961
PPM1L	8.79478
APOA1	8.78823
CD36	8.78644
MIR493HG	8.78395
ENSG00000276919	8.78395
CYP2D6	8.77658
SLC30A5	8.75507
LINC01554	8.75326
SOAT2	8.74669
TERT	8.73078
MX1	8.72891
ZFAND1	8.72701
GORASP2	8.72688
AKAP6	8.72061
PSMD2	8.71181
PLA2G6	8.70907
NOTCH2	8.70357
HAX1	8.70098
YWHAE	8.69929
MYDGF	8.69677
UNC93B1	8.6887
COPE	8.67885
CALHM1	8.67344
TRAPPC12	8.66733
UBQLN2	8.66386
F10	8.65937
LONP1	8.65937
SCARA3	8.65529
SUMF2	8.65443
F9	8.65155
MIR34A	8.64739
KCNJ11	8.63876
TRAPPC5	8.63812
ZFYVE27	8.63564
ATXN3	8.61056
SMPD1	8.60421
SSR2	8.60021
SPG7	8.58397
DYSF	8.56933
TMEM43	8.56927
CTNNB1	8.56052
MPPE1	8.56029
SPPL2C	8.55161
PDHA1	8.54655
ASNS	8.53146
ICAM1	8.52591
GH-LCR	8.52512
LRRC59	8.52276
G6PC3	8.51708
TLR9	8.51702
F7	8.51222
RET	8.50191
TRAPPC11	8.4943
PMM2	8.49304
COL2A1	8.48511
PWAR4	8.47832
VKORC1	8.4767
MIR21	8.47453
BCL2L10	8.46744
NPM1	8.46653
DGAT1	8.46149
SLC25A1	8.4575
STT3B	8.44617
GHRL	8.44164
ATP7A	8.43848
HSD17B12	8.43432
ERMARD	8.42338
HSPA6	8.41939
SOD3	8.41828
AGTR1	8.40648
GOSR2	8.39852
PLOD3	8.38971
PPARA	8.38786
EPM2A-DT	8.38546
WLS	8.38252
GBA2	8.37789
KNG1	8.3712
OMA1	8.36053
C1R	8.35578
TECR	8.35025
VDAC1	8.34525
ARSA	8.34429
GRINA	8.34271
ANK1	8.34121
ZFAND2B	8.33579
NDUFS4	8.32629
EEF2	8.31876
VAMP2	8.31637
CDC42	8.31414
KCNMA1	8.31225
ACTB	8.30932
RELA	8.3012
MCFD2	8.29741
SRP72	8.29136
DUSP19	8.28481
MAN1A1	8.2804
GDF15	8.27377
PCNA	8.26131
ZFYVE1	8.25816
TNFRSF1A	8.25287
FKBP1B	8.24577
STARD3NL	8.23302
NGF	8.22685
COL1A1	8.20914
TRPM4	8.20876
CALU	8.19614
PPP1R12A	8.19463
UBE2D3	8.19124
BCHE	8.18384
GCH1	8.18351
UFC1	8.18085
BRCA2	8.1654
NOL3	8.16374
TRPA1	8.15888
MMP9	8.15838
CTSD	8.14156
CYP1B1	8.13817
RPA1	8.13468
MR1	8.1196
TNFSF10	8.11428
YWHAZ	8.10025
USP19	8.09315
GOSR1	8.09109
ECPAS	8.08923
PIK3CA	8.07432
SSR4	8.07151
ATP13A2	8.05828
SPCS2	8.0474
UGT1A9	8.04372
NOS1AP	8.04219
TFRC	8.02635
MYH7	8.02487
SIRT3	8.02479
PWAR1	8.02263
TRAP1	8.01959
POMT1	8.01914
GATA1	8.01838
AKR1B1	8.01752
RNF13	8.0137
CHRNE	8.01138
TMEM106C	8.00534
IL24	7.99643
TRAPPC4	7.99438
PITPNM1	7.99406
E2F1	7.99381
STK25	7.98278
CHEK1	7.97728
DNAJA1	7.96978
FKBP10	7.96148
ABCD1	7.95089
SLC6A3	7.94564
VRK2	7.93539
DNAJB1	7.93483
ATP1A1	7.93192
PTPN11	7.93039
RIC3	7.92019
RAB4B-EGLN2	7.9195
ROCK1	7.89371
KCNJ2	7.88762
PDIA5	7.87533
AQP8	7.87449
FANCD2	7.87115
MIR125A	7.86734
TIAL1	7.86731
CFLAR	7.86715
GABRG2	7.86142
MAP3K7	7.86082
HSPA1L	7.85926
DNAJB2	7.85616
VTRNA1-1	7.85174
UBE2D2	7.84683
KPNA2	7.84607
POP1	7.84168
UCHL1	7.84067
TM7SF2	7.83855
SPTLC1	7.83665
MPZ	7.83636
UGT1A10	7.82644
LACC1	7.82286
JAGN1	7.82251
CREB3L4	7.82153
CHKB-CPT1B	7.81394
SLC39A7	7.81272
SORT1	7.80491
SCAPER	7.8028
BRAF	7.79734
LCN2	7.78398
ALG13	7.77799
OPA1	7.77706
ABCD4	7.77544
MMP2	7.77424
CIRBP	7.77407
SVIP	7.76767
PRKDC	7.76667
ATP2A1-AS1	7.76568
MARCHF6	7.76532
SI	7.76034
TPM1	7.75058
SRXN1	7.75046
CYP3A4	7.74482
DPM2	7.73988
TUSC3	7.73238
COL4A1	7.73225
ATXN2L	7.7302
MUC5AC	7.71459
TBXAS1	7.70999
EIF5A	7.69752
VAMP7	7.69565
NOX5	7.68756
GORASP1	7.68479
ATG2A	7.68237
BCAP29	7.67999
CD74	7.67466
PIK3C3	7.67343
SGPP2	7.66727
ATP2C1	7.66426
CYP2C19	7.66132
RPS3	7.65873
ELOVL1	7.65533
PLOD2	7.65281
PIGBOS1	7.65079
C1S	7.64877
CES1	7.6401
SERPINE1	7.6337
ELOVL7	7.63349
SRP9	7.63158
CSTB	7.62913
ADCYAP1	7.62667
RPLP0	7.62518
LMBRD1	7.62231
EGR1	7.61342
YTHDF1	7.60944
CPQ	7.60734
MGAT2	7.59822
DOLK	7.59387
RPL11	7.58876
MLEC	7.57955
EIF2A	7.57897
XIST	7.57809
KMT2B	7.57772
BSG	7.57614
SSR3	7.5747
YY1	7.5733
TRAPPC3	7.55805
ENTPD5	7.55765
PPP1R10	7.55749
BID	7.55348
RTN2	7.55329
TM4SF20	7.55101
ACP1	7.55033
DAPK1	7.54681
SERPINI1	7.544
ACTG1	7.5427
PSMA7	7.53772
KCNQ1OT1	7.53684
PEMT	7.53264
SRI	7.53221
SCYL1	7.53123
HSPB8	7.52516
LRPAP1	7.52291
BMP2	7.51963
FGFR3	7.5182
NSF	7.51437
PRKRA	7.51136
RPTOR	7.50934
ZDHHC4	7.50749
CYB5R4	7.50601
MAPK8IP1	7.50542
UGT1A8	7.49716
TAPBPL	7.4934
RAD51	7.48616
FAM120A	7.48325
BAD	7.47822
ELOVL2	7.47234
DAXX	7.47231
RACK1	7.45172
LGALS3	7.44878
ACER3	7.443
CEMIP	7.44165
BAG1	7.43765
LPIN1	7.4367
ELOVL4	7.43636
ABCA1	7.42953
CDIPT	7.42735
EMC8	7.42533
NACA	7.42499
SEC31B	7.42149
CLGN	7.42043
POFUT1	7.41744
CRELD2	7.41571
PKP2	7.41474
MYH6	7.40738
VCPIP1	7.39998
QDPR	7.39749
SERPINC1	7.39664
GRIN1	7.39366
PXN	7.38369
S100A1	7.37989
GCLC	7.37605
RPL6	7.37445
SYT2	7.37368
IGFBP1	7.3717
SIRT6	7.37037
ITGB1	7.36689
ILVBL	7.36637
NCK2	7.35719
ENSG00000277577	7.34749
TLR3	7.34658
EZH2	7.33777
TRIM21	7.33432
IL2	7.33111
RHBDF1	7.33058
TRA	7.32787
GRP	7.32237
ALG14	7.31876
MAOB	7.31827
KRT5	7.30701
ADAMTSL1	7.30568
LOC126805877	7.29512
GOLGB1	7.2935
HNRNPA1	7.29013
HSPG2	7.28816
MIAT	7.28626
CAMK2D	7.28471
RPS6	7.28458
MSRB1	7.28377
CYP21A2	7.28033
PRKD1	7.27748
ANXA2	7.27518
TRAF6	7.27241
TRPV1	7.26702
ANP32A	7.26347
TMEM67	7.26289
UBXN2B	7.26267
APAF1	7.26176
UBXN1	7.26085
BFAR	7.25463
CREBBP	7.24182
ATG9A	7.23628
HSPA2	7.2316
CDNF	7.22071
GLUD1	7.21596
SCN1A	7.21339
UGT1A7	7.19126
TTF2	7.19082
FLT3	7.19036
C3orf52	7.18399
GFPT1	7.1764
UBE2D1	7.17551
UGT1A	7.1737
HSD17B2	7.17096
UGT1A4	7.17042
PCK1	7.16169
HUWE1	7.16087
ACTA1	7.15955
PIGT	7.15741
PRKCSH	7.1553
DCSTAMP	7.15125
ABCC1	7.14953
ACER1	7.14686
SPCS3	7.1444
IKBKG	7.14371
ADAMTS13	7.14036
ELOVL5	7.12744
BIRC2	7.12459
AGT	7.12384
ALPP	7.12008
UGT1A3	7.11724
POMGNT2	7.1172
PSENEN	7.11535
GPAT3	7.11052
PLA2G4A	7.1102
PTGES3	7.10755
LGALS1	7.10423
MATN3	7.10254
THBS4	7.09526
CBY1	7.09451
NR4A1	7.09441
DHDDS	7.09439
EPHX1	7.09426
PLA2G4C	7.09419
TLR2	7.09076
AFG3L2	7.09063
AQP2	7.08941
LRP6	7.08461
UBQLN4	7.08017
GH1	7.0723
HRAS	7.0723
LOC106627981	7.0691
MIR199A1	7.066
AGO1	7.06369
UBE2K	7.06105
B2M	7.05954
LDHA	7.0573
TMEM238L	7.05572
ZDHHC2	7.05486
KIF1C	7.05414
SGPL1	7.04718
NPHS2	7.04704
LPGAT1	7.04593
NR1H3	7.03939
MET	7.02927
RBX1	7.02913
YWHAQ	7.02753
EMC9	7.02649
UBE2N	7.02349
BGLAP	7.01394
FBXO6	7.01222
DAB2IP	7.00645
TAB2	7.00632
G6PC2	7.00114

## Sheet: ST2
Supplementary Table 2. SMR analysis from mQTL to UC and CD (FDR < 0.05 and p_HEIDI > 0.01)
probeID	ProbeChr	Gene	Probe_bp	topSNV	topSNV_chr	topSNV_bp	A1	A2	Freq	Outcome	b_GWAS	se_GWAS	p_GWAS	b_mQTL	se_mQTL	p_mQTL	b_SMR	se_SMR	p_SMR	p_HEIDI	nsnv_HEIDI	FDR SMR	OR_SMR	Lower_CI	Upper_CI	OR_95CI
cg09195271	1	RNF186	20142497	rs12128452	1	20143706	G	T	0.369781	UC	-0.172103	0.0223	1.06e-14	0.473413	0.0323465	1.66e-48	-0.363537	0.0532526	8.69e-12	0.443243	6	2.51e-09	0.695213	0.626309	0.771698	0.695(0.626-0.772)
cg15505276	1	RNF186	20142706	rs3806308	1	20142866	T	C	0.369781	UC	-0.171797	0.0222	9.81e-15	-0.577652	0.0321386	3.13e-72	0.297406	0.0418422	1.18e-12	0.695449	8	3.97e-10	1.34636	1.24035	1.46143	1.346(1.24-1.461)
cg13843611	1	RNF186	20143089	rs3806306	1	20143100	G	A	0.368787	UC	-0.172599	0.0223	9.02e-15	0.241942	0.033276	3.57e-13	-0.71339	0.13462	1.16e-07	0.301663	5	2.04e-05	0.48998	0.376346	0.637925	0.49(0.376-0.638)
cg24731111	1	CACNA1S	201012098	rs5010839	1	201012044	T	A	0.302187	UC	-0.128499	0.0239	7.09e-08	0.216883	0.0347302	4.24e-10	-0.592481	0.145413	4.61e-05	0.114065	16	0.00443628	0.552954	0.415825	0.735304	0.553(0.416-0.735)
cg04814784	3	VHL	10182561	rs279545	3	9972493	G	A	0.190855	UC	-0.0894018	0.0256	0.000483504	1.08727	0.0314928	3.45e-261	-0.0822259	0.0236654	0.000511754	0.848049	20	0.0367331	0.921064	0.879317	0.964793	0.921(0.879-0.965)
cg23977453	3	VHL	10182923	rs279545	3	9972493	G	A	0.190855	UC	-0.0894018	0.0256	0.000483504	0.434393	0.0379475	2.43e-30	-0.205809	0.0616143	0.000836956	0.739487	20	0.0483043	0.813989	0.721392	0.918471	0.814(0.721-0.918)
cg07274523	3	GPX1	49395745	rs34293138	3	49579017	C	T	0.333002	UC	0.156397	0.0221	1.5e-12	-0.688309	0.0337708	2.43e-92	-0.227219	0.033988	2.3e-11	0.162658	20	6.21e-09	0.796746	0.745399	0.851631	0.797(0.745-0.852)
cg24011261	3	GPX1	49396226	rs111903592	3	49427319	C	G	0.335984	UC	0.160102	0.0222	5.38e-13	-0.242777	0.0351205	4.76e-12	-0.659461	0.132146	6.03e-07	0.0563585	11	9.36e-05	0.51713	0.39913	0.670015	0.517(0.399-0.67)
cg09390974	4	NFKB1	103423492	rs980455	4	103418957	C	T	0.403579	UC	0.0751978	0.0216	0.000503605	0.692711	0.0297932	1.4e-119	0.108556	0.0315294	0.000575304	0.449236	20	0.0393937	1.11467	1.04787	1.18572	1.115(1.048-1.186)
cg15409712	4	NFKB1	103426288	rs3774933	4	103426339	C	T	0.404573	UC	0.0758988	0.0215	0.000421299	0.607283	0.0318635	5.54e-81	0.124981	0.0360058	0.000518264	0.496342	20	0.0367331	1.13313	1.05592	1.21598	1.133(1.056-1.216)
cg18996202	6	HLA-B	31324565	rs2734907	6	29901640	A	C	0.355865	UC	0.120198	0.031	0.0001079	-0.554819	0.0344424	2.22e-58	-0.216644	0.0574699	0.00016345	0.149541	20	0.0132068	0.805217	0.719438	0.901223	0.805(0.719-0.901)
cg18790646	6	CYP21A2	32006196	rs140323264	6	31973462	C	T	0.026839	UC	0.561295	0.0514	8.95e-28	-0.622639	0.0768235	5.28e-16	-0.901477	0.138515	7.61e-11	0.243329	10	1.92e-08	0.40597	0.309448	0.532598	0.406(0.309-0.533)
cg15124201	6	RNF5P1	32145376	rs9269905	6	32551291	T	C	0.40159	UC	0.306197	0.0255	2.77e-33	0.234994	0.0341411	5.86e-12	1.303	0.218202	2.35e-09	0.0523224	20	5e-07	3.68032	2.39965	5.64447	3.68(2.4-5.644)
cg01815645	6	HLA-DRB1	32548627	rs78654105	6	32510536	C	T	0.0715706	UC	-0.250899	0.055	5.06e-06	-1.57562	0.0441769	1.32e-278	0.159238	0.0351913	6.04e-06	0.0112495	20	0.000841618	1.17262	1.09446	1.25635	1.173(1.094-1.256)
cg25823314	6	TAP2	32794492	rs2071474	6	32782582	T	C	0.308151	UC	0.0868014	0.0228	0.000138899	-0.252422	0.0359954	2.34e-12	-0.343874	0.102777	0.000820403	0.280108	12	0.0483043	0.709018	0.579658	0.867247	0.709(0.58-0.867)
cg09408973	6	TAP2	32796660	rs241453	6	32796226	A	G	0.274354	UC	0.0889994	0.0238	0.000185802	0.491311	0.037027	3.5e-40	0.181147	0.0503288	0.000319112	0.0189455	20	0.0247926	1.19859	1.086	1.32285	1.199(1.086-1.323)
cg27474382	6	TAP2	32807551	rs3763364	6	32807520	T	A	0.431412	UC	-0.0725997	0.0213	0.000643398	-0.649501	0.0301101	3.37e-103	0.111778	0.0332013	0.000760825	0.0168175	20	0.0474819	1.11826	1.04781	1.19346	1.118(1.048-1.193)
cg02567488	6	PSMB9	32822565	rs6930981	6	32826450	C	T	0.427435	UC	-0.0749034	0.0214	0.000454999	-0.65364	0.0308282	9.03e-100	0.114594	0.0331828	0.000553528	0.0208264	20	0.0385561	1.12142	1.0508	1.19678	1.121(1.051-1.197)
cg17840250	6	PSMB9	32822857	rs3763346	6	32823257	C	T	0.426441	UC	-0.0723021	0.0213	0.000706204	-1.19456	0.0196699	0	0.0605261	0.0178587	0.000701033	0.0318692	20	0.0469733	1.0624	1.02585	1.10024	1.062(1.026-1.1)
cg07156249	6	PSMB9	32822911	rs3763346	6	32823257	C	T	0.426441	UC	-0.0723021	0.0213	0.000706204	-1.09729	0.0229013	0	0.0658915	0.0194601	0.00070925	0.0293883	20	0.0469733	1.06811	1.02814	1.10964	1.068(1.028-1.11)
cg20394284	9	JAK2	4984206	rs10758669	9	4981602	C	A	0.352883	UC	0.168904	0.0223	4.1e-14	0.60539	0.0325707	4.1e-77	0.279	0.0397767	2.31e-12	0.119204	20	7.19e-10	1.32181	1.22267	1.42898	1.322(1.223-1.429)
cg02407308	9	NOTCH1	139400599	rs7870145	9	139401565	G	A	0.117296	UC	-0.195197	0.0346	1.63e-08	0.331026	0.0504581	5.37e-11	-0.589673	0.137856	1.89e-05	0.171738	11	0.00224618	0.554509	0.423217	0.72653	0.555(0.423-0.727)
cg13996750	9	NOTCH1	139419958	rs3124603	9	139410177	C	T	0.388668	UC	0.0869968	0.0244	0.000354903	0.348109	0.0329762	4.75e-26	0.249913	0.073983	0.000730229	0.0671175	20	0.0474819	1.28391	1.11061	1.48426	1.284(1.111-1.484)
cg26446929	12	NR4A1	52445820	rs2603751	12	52453282	C	T	0.138171	UC	-0.133604	0.0334	6.45e-05	-1.01681	0.0539157	2.47e-79	0.131395	0.0335786	9.11e-05	0.27927	20	0.00800368	1.14042	1.06778	1.218	1.14(1.068-1.218)
cg04429812	17	STARD3	37814043	rs11658786	17	37815899	G	A	0.326044	UC	-0.0970995	0.0227	1.84e-05	-0.208133	0.033893	8.21e-10	0.466526	0.132916	0.000448222	0.294384	5	0.032924	1.59445	1.22877	2.06895	1.594(1.229-2.069)
cg19586165	17	STARD3	37814072	rs931992	17	37821435	G	T	0.326044	UC	-0.0973989	0.0227	1.75e-05	0.318964	0.0347526	4.39e-20	-0.30536	0.0785607	0.00010152	0.276006	20	0.00872636	0.736858	0.631701	0.85952	0.737(0.632-0.86)
cg00129232	17	STARD3	37814104	rs11658786	17	37815899	G	A	0.326044	UC	-0.0970995	0.0227	1.84e-05	0.635297	0.0335409	5.24e-80	-0.152841	0.0366312	3.01e-05	0.144967	20	0.00329054	0.858266	0.798805	0.922153	0.858(0.799-0.922)
cg12655416	17	ORMDL3	38077870	rs4795405	17	38088417	T	C	0.462227	UC	0.128604	0.0214	2.04e-09	0.493194	0.0316966	1.36e-54	0.260757	0.0465144	2.07e-08	0.0115199	20	3.98e-06	1.29791	1.18482	1.4218	1.298(1.185-1.422)
cg18711369	17	ORMDL3	38081186	rs4065275	17	38080865	G	A	0.496024	UC	-0.114203	0.0222	2.63e-07	-0.675934	0.0306156	5.14e-108	0.168956	0.0337232	5.44e-07	0.0133471	20	8.79e-05	1.18407	1.10833	1.26498	1.184(1.108-1.265)
cg19511844	17	ORMDL3	38084119	rs11658278	17	38031164	T	C	0.492048	UC	-0.133303	0.0215	5.28e-10	0.336991	0.0324361	2.77e-25	-0.395568	0.0742973	1.01e-07	0.0431685	20	1.86e-05	0.673297	0.582055	0.778843	0.673(0.582-0.779)
cg07780782	17	STAT3	40465546	rs8074524	17	40469598	T	C	0.199801	UC	-0.115299	0.0271	2.12e-05	-0.654466	0.0409437	1.64e-57	0.176173	0.0428495	3.93e-05	0.0107578	20	0.00397149	1.19264	1.09657	1.29714	1.193(1.097-1.297)
cg24718015	17	STAT3	40489721	rs4796793	17	40542210	G	C	0.269384	UC	-0.0968	0.0246	8.3e-05	0.31787	0.0376218	2.94e-17	-0.304527	0.0853716	0.000360984	0.0565491	20	0.0270069	0.737472	0.623844	0.871797	0.737(0.624-0.872)
cg17833746	17	STAT3	40489785	rs3736162	17	40497839	C	G	0.2833	UC	-0.109	0.0244	7.81e-06	0.284669	0.0365269	6.52e-15	-0.382901	0.0987963	0.000106336	0.0972165	18	0.00894993	0.68188	0.561838	0.827571	0.682(0.562-0.828)
cg06270615	17	STAT3	40516068	rs6503697	17	40501579	T	A	0.2833	UC	-0.109204	0.024	5.32e-06	-0.855298	0.0330667	1.61e-147	0.127679	0.0284913	7.42e-06	0.0414386	20	0.000948656	1.13619	1.07448	1.20144	1.136(1.074-1.201)
cg25479499	2	ATG16L1	234183424	rs3792109	2	234184417	G	A	0.456262	CD	-0.300697	0.0233	3.88e-38	-0.386831	0.0312855	4.07e-35	0.777334	0.0870655	4.33e-19	0.15302	20	5.83e-16	2.17566	1.83434	2.5805	2.176(1.834-2.58)
cg07618928	2	ATG16L1	234183455	rs3816234	2	234185999	G	A	0.457256	CD	-0.301	0.0233	2.72e-38	-0.424197	0.0325219	6.93e-39	0.709576	0.0773077	4.37e-20	0.642461	20	8.82e-17	2.03313	1.74727	2.36576	2.033(1.747-2.366)
cg23050873	2	ATG16L1	234184376	rs3816234	2	234185999	G	A	0.457256	CD	-0.301	0.0233	2.72e-38	-0.50675	0.0321276	4.77e-56	0.593981	0.0594325	1.62e-23	0.702421	20	6.53e-20	1.81118	1.61203	2.03494	1.811(1.612-2.035)
cg18642234	3	GPX1	49394622	rs7637665	3	49552295	C	T	0.4334	CD	-0.164404	0.0235	2.91e-12	0.28893	0.0319017	1.34e-19	-0.56901	0.102774	3.09e-08	0.613837	20	1.08e-05	0.566086	0.462806	0.692413	0.566(0.463-0.692)
cg05055782	3	GPX1	49396193	rs4855855	3	49559984	T	C	0.432406	CD	-0.166503	0.0233	8.51e-13	0.206358	0.0323941	1.89e-10	-0.806865	0.169682	1.98e-06	0.364421	10	0.000286102	0.446255	0.319998	0.622328	0.446(0.32-0.622)
cg24011261	3	GPX1	49396226	rs111903592	3	49427319	C	G	0.335984	CD	0.165201	0.024	5.92e-12	-0.242777	0.0351205	4.76e-12	-0.680464	0.139508	1.07e-06	0.223158	11	0.000205815	0.506382	0.385236	0.665625	0.506(0.385-0.666)
cg05551922	3	GPX1	49396232	rs4241406	3	49600426	T	C	0.434394	CD	-0.163496	0.0232	1.92e-12	0.192934	0.032526	3e-09	-0.847419	0.186734	5.68e-06	0.727554	7	0.000674437	0.42852	0.29718	0.617905	0.429(0.297-0.618)
cg18094221	3	RHOA	49448445	rs11130199	3	49538799	C	T	0.434394	CD	-0.163801	0.0232	1.56e-12	-0.192565	0.0324733	3.03e-09	0.850627	0.187328	5.6e-06	0.0575586	7	0.000674437	2.34111	1.62168	3.37971	2.341(1.622-3.38)
cg11184109	3	RFT1	53164962	rs6784207	3	53167474	A	C	0.293241	CD	0.0997005	0.0245	4.79e-05	0.311799	0.0359425	4.14e-18	0.319759	0.0867922	0.000229433	0.438554	20	0.0167096	1.3768	1.16142	1.63211	1.377(1.161-1.632)
cg22077260	3	EIF2B5	183852779	rs73185704	3	183852775	A	C	0.114314	CD	0.125301	0.0334	0.0001725	-0.654684	0.0447809	2.1e-48	-0.191392	0.0526699	0.000279282	0.0939855	20	0.0184178	0.825809	0.744811	0.915615	0.826(0.745-0.916)
cg00383977	3	EIF2B5	183852781	rs73185704	3	183852775	A	C	0.114314	CD	0.125301	0.0334	0.0001725	-0.357528	0.0459749	7.45e-15	-0.350465	0.103722	0.000727763	0.045953	20	0.0326571	0.70436	0.574784	0.863147	0.704(0.575-0.863)
cg20408505	6	HLA-A	29911494	rs2747431	6	29648564	T	C	0.246521	CD	-0.0855034	0.0258	0.000899601	0.52132	0.0340388	6.03e-53	-0.164013	0.0506352	0.001199	0.0333401	20	0.0474896	0.848731	0.768544	0.937285	0.849(0.769-0.937)
cg01161248	6	MRPS18B	30585371	rs3828919	6	31466057	A	G	0.0666004	CD	0.174701	0.049	0.000366801	-0.554257	0.0735052	4.69e-14	-0.315199	0.0977911	0.00126774	0.685951	6	0.048778	0.729644	0.602378	0.883797	0.73(0.602-0.884)
cg09382842	6	HLA-C	31237405	rs9266076	6	31319785	A	G	0.272366	CD	-0.0942008	0.0276	0.000635799	1.07073	0.0257052	0	-0.0879781	0.0258632	0.000669749	0.125251	20	0.0307476	0.915781	0.870515	0.9634	0.916(0.871-0.963)
cg01521131	6	HLA-C	31237664	rs9266076	6	31319785	A	G	0.272366	CD	-0.0942008	0.0276	0.000635799	1.18674	0.0225338	0	-0.0793778	0.0233058	0.000659397	0.137737	20	0.0306203	0.923691	0.882446	0.966863	0.924(0.882-0.967)
cg01064373	6	HLA-C	31238245	rs9266076	6	31319785	A	G	0.272366	CD	-0.0942008	0.0276	0.000635799	0.659337	0.0315558	6.03e-97	-0.142872	0.042415	0.00075598	0.180271	20	0.0331974	0.866865	0.797714	0.942011	0.867(0.798-0.942)
cg10409680	6	HLA-C	31239320	rs9266076	6	31319785	A	G	0.272366	CD	-0.0942008	0.0276	0.000635799	-0.912311	0.0281143	5.4e-231	0.103255	0.0304197	0.00068792	0.0686337	20	0.0312269	1.10877	1.0446	1.17689	1.109(1.045-1.177)
cg18785300	6	HLA-C	31240047	rs9266076	6	31319785	A	G	0.272366	CD	-0.0942008	0.0276	0.000635799	-0.330242	0.0327393	6.31e-24	0.285248	0.0882297	0.00122492	0.199669	20	0.0480452	1.33009	1.11887	1.58119	1.33(1.119-1.581)
cg23533285	6	HLA-B	31322348	rs2523579	6	31328517	T	C	0.270378	CD	-0.137895	0.028	8.2e-07	0.523644	0.0324833	1.83e-58	-0.263337	0.0559111	2.48e-06	0.0217019	20	0.000333706	0.768483	0.688718	0.857485	0.768(0.689-0.857)
cg08575621	6	MICA	31371073	rs41557415	6	31323455	G	A	0.0447316	CD	0.314903	0.06	1.52e-07	0.522478	0.0799262	6.28e-11	0.602711	0.14727	4.27e-05	0.252078	16	0.00400846	1.82707	1.36897	2.43844	1.827(1.369-2.438)
cg25285646	6	MICA	31380432	rs3132463	6	31479645	T	C	0.225646	CD	-0.133897	0.0307	1.3e-05	-0.532889	0.0380233	1.27e-44	0.251266	0.0603358	3.12e-05	0.0296567	20	0.00300194	1.28565	1.14226	1.44705	1.286(1.142-1.447)
cg22681806	6	BAT4	31632913	rs114469043	6	31588865	G	A	0.0139165	CD	0.313506	0.0689	5.45e-06	-0.826353	0.141612	5.37e-09	-0.379385	0.10573	0.000332928	0.797779	8	0.0200664	0.684282	0.556206	0.841849	0.684(0.556-0.842)
cg18643176	6	CSNK2B	31633795	rs28381344	6	31707526	A	G	0.0457256	CD	0.341197	0.0566	1.63e-09	-1.10654	0.0764437	1.74e-47	-0.308346	0.0554087	2.62e-08	0.160217	20	1.06e-05	0.734661	0.659056	0.81894	0.735(0.659-0.819)
cg04771084	6	CYP21A2	31973255	rs433061	6	32014828	A	G	0.0735586	CD	-0.162495	0.0396	4.06e-05	-1.26866	0.0384522	1.02e-238	0.128084	0.0314545	4.66e-05	0.247535	20	0.00427909	1.13665	1.06869	1.20893	1.137(1.069-1.209)
cg08188698	6	ATF6B	32085278	rs41316748	6	32019512	C	T	0.0437376	CD	0.348494	0.0577	1.57e-09	-3.00222	0.0399535	0	-0.116079	0.0192811	1.74e-09	0.085079	20	1e-06	0.890405	0.857384	0.924698	0.89(0.857-0.925)
cg15820961	6	HLA-DRB1	32558459	rs13206219	6	32577847	T	G	0.140159	CD	0.125301	0.0341	0.000236701	-1.69962	0.0247306	0	-0.0737229	0.020092	0.000243239	0.498057	20	0.0172401	0.928929	0.893058	0.96624	0.929(0.893-0.966)
cg02633767	6	TAP2	32794327	rs13501	6	32793523	A	G	0.343936	CD	0.113998	0.0241	2.32e-06	-0.569506	0.0344827	2.83e-61	-0.20017	0.0440188	5.43e-06	0.0148855	20	0.000674437	0.818592	0.750927	0.892353	0.819(0.751-0.892)
cg25823314	6	TAP2	32794492	rs2071474	6	32782582	T	C	0.308151	CD	0.1067	0.0244	1.26e-05	-0.252422	0.0359954	2.34e-12	-0.422705	0.113918	0.000206757	0.205394	12	0.0154685	0.655272	0.524146	0.819201	0.655(0.524-0.819)
cg18050892	6	TAP2	32796516	rs2071545	6	32796058	T	C	0.275348	CD	0.1381	0.0267	2.25e-07	0.247165	0.0379591	7.45e-11	0.558736	0.137959	5.12e-05	0.435744	7	0.00459792	1.74846	1.33421	2.29134	1.748(1.334-2.291)
cg09408973	6	TAP2	32796660	rs241453	6	32796226	A	G	0.274354	CD	0.121598	0.0253	1.53e-06	0.491311	0.037027	3.5e-40	0.247497	0.0547689	6.22e-06	0.0564982	20	0.000717404	1.28082	1.15045	1.42596	1.281(1.15-1.426)
cg24080129	6	TAP2	32797488	rs4148874	6	32797488	C	T	0.247515	CD	-0.0939001	0.028	0.000781196	1.43511	0.0179979	0	-0.0654306	0.0195279	0.000806329	0.0340691	20	0.0345854	0.936664	0.901491	0.973209	0.937(0.901-0.973)
cg25027167	8	DGAT1	145551031	rs62530368	8	145537328	G	T	0.508946	CD	-0.0998996	0.0266	0.0001739	-0.308624	0.032387	1.58e-21	0.323694	0.0926412	0.000475743	0.122864	15	0.0237284	1.38222	1.15271	1.65743	1.382(1.153-1.657)
cg20394284	9	JAK2	4984206	rs10758669	9	4981602	C	A	0.352883	CD	0.158	0.024	4.52e-11	0.60539	0.0325707	4.1e-77	0.260989	0.0420571	5.45e-10	0.10133	20	4.4e-07	1.29821	1.19549	1.40976	1.298(1.195-1.41)
cg02405213	9	JAK2	5042618	rs7036476	9	5063664	C	T	0.275348	CD	0.148697	0.0255	5.18e-09	-1.19663	0.0273715	0	-0.124263	0.0214986	7.47e-09	0.0248025	20	3.35e-06	0.883148	0.846707	0.921156	0.883(0.847-0.921)
cg01275932	9	SEC16A	139367244	rs11145760	9	139382594	A	G	0.411531	CD	0.154402	0.023	1.76e-11	0.255249	0.0324501	3.67e-15	0.604907	0.118463	3.29e-07	0.0391708	20	7.37e-05	1.83108	1.45168	2.30965	1.831(1.452-2.31)
cg13468680	9	NOTCH1	139393050	rs3124593	9	139393175	A	G	0.390656	CD	0.119896	0.0272	1.05e-05	0.182023	0.032371	1.88e-08	0.658686	0.189873	0.000522232	0.126969	12	0.0251169	1.93225	1.3318	2.80341	1.932(1.332-2.803)
cg02407308	9	NOTCH1	139400599	rs7870145	9	139401565	G	A	0.117296	CD	-0.213602	0.0395	6.33e-08	0.331026	0.0504581	5.37e-11	-0.645273	0.154639	3.01e-05	0.831376	11	0.00296502	0.524519	0.387374	0.71022	0.525(0.387-0.71)
cg07512258	10	CAMK2G	75619420	rs2675668	10	75636148	G	A	0.421471	CD	-0.104198	0.0233	7.82e-06	-0.278815	0.0324009	7.62e-18	0.373717	0.0941792	7.24e-05	0.947786	20	0.00609638	1.45313	1.20819	1.74771	1.453(1.208-1.748)
cg23796481	11	BAD	64053134	rs479552	11	64110683	C	G	0.371769	CD	-0.111502	0.024	3.48e-06	0.535788	0.0313902	2.54e-65	-0.208108	0.0464235	7.37e-06	0.123741	20	0.000826652	0.812119	0.741487	0.88948	0.812(0.741-0.889)
cg10680210	11	CCDC88B	64107158	rs663743	11	64107735	A	G	0.335984	CD	-0.0989036	0.0249	7.1e-05	-0.365318	0.0343178	1.84e-26	0.270733	0.07275	0.000198112	0.117043	20	0.0151014	1.31093	1.13672	1.51183	1.311(1.137-1.512)
cg20975835	11	CCDC88B	64107374	rs663743	11	64107735	A	G	0.335984	CD	-0.0989036	0.0249	7.1e-05	-0.429625	0.0339341	9.78e-37	0.230209	0.0607429	0.000150712	0.0789524	20	0.0119388	1.25886	1.11757	1.41803	1.259(1.118-1.418)
cg13601845	11	XRRA1	74660255	rs643807	11	74660292	G	A	0.426441	CD	0.0782967	0.023	0.000671893	-0.670413	0.0299769	8.76e-111	-0.116789	0.0347024	0.000764218	0.384413	20	0.0331983	0.889773	0.831266	0.952398	0.89(0.831-0.952)
cg13987042	11	XRRA1	74660265	rs529249	11	74630253	C	T	0.426441	CD	0.0762009	0.0232	0.00100399	0.881684	0.0270686	1.02e-232	0.0864265	0.0264467	0.0010833	0.161239	20	0.043332	1.09027	1.0352	1.14828	1.09(1.035-1.148)
cg18145911	11	SPCS2	74660517	rs641584	11	74654254	G	A	0.476143	CD	0.0797036	0.0227	0.000434	0.738343	0.0285982	5.59e-147	0.107949	0.0310275	0.000503016	0.745334	20	0.0244842	1.11399	1.04826	1.18384	1.114(1.048-1.184)
cg18967835	13	GPR18	99907350	rs11620194	13	99918466	T	C	0.223658	CD	-0.120395	0.0281	1.88e-05	0.273265	0.040376	1.31e-11	-0.44058	0.121704	0.000294489	0.0197534	19	0.0187285	0.643663	0.507063	0.817062	0.644(0.507-0.817)
cg24509225	13	UBAC2	100037070	rs1923894	13	100022758	T	C	0.271372	CD	-0.0927953	0.0261	0.000373396	0.730884	0.0360055	1.31e-91	-0.126963	0.0362538	0.000461667	0.0512513	20	0.0233142	0.880766	0.820353	0.945628	0.881(0.82-0.946)
cg03300649	16	APOB48R	28504949	rs34839	16	28489346	C	T	0.392644	CD	0.148396	0.0246	1.58e-09	-0.261612	0.0326726	1.17e-15	-0.567237	0.117731	1.45e-06	0.107656	20	0.000241786	0.56709	0.450233	0.714277	0.567(0.45-0.714)
cg05590982	16	NUPR1	28550171	rs112366001	16	28561785	A	T	0.316103	CD	0.1265	0.0239	1.15e-07	0.189916	0.0342504	2.94e-08	0.666084	0.173974	0.000128853	0.0490508	18	0.0104113	1.9466	1.38416	2.73758	1.947(1.384-2.738)
cg01803679	16	NUPR1	28550269	rs180743	16	28507644	G	C	0.347913	CD	0.145199	0.0244	2.62e-09	-0.271299	0.033174	2.88e-16	-0.535199	0.111228	1.5e-06	0.0809664	20	0.000241786	0.585553	0.470855	0.728191	0.586(0.471-0.728)
cg15149645	16	NUPR1	28550619	rs4149392	16	28617813	G	A	0.333002	CD	0.142301	0.0249	1.15e-08	-0.310135	0.0333043	1.25e-20	-0.458836	0.0942014	1.11e-06	0.52976	20	0.000205815	0.632019	0.525465	0.760179	0.632(0.525-0.76)
cg01542023	16	NUPR1	28550637	rs113208333	16	28606160	T	G	0.326044	CD	0.135998	0.0238	1.08e-08	-0.415644	0.0334198	1.64e-35	-0.327198	0.0630151	2.08e-07	0.0131556	20	5.59e-05	0.720941	0.637177	0.815717	0.721(0.637-0.816)
cg09754948	16	ATXN2L	28834200	rs3088215	16	28853996	C	A	0.329026	CD	0.137402	0.0235	4.79e-09	0.371178	0.0335434	1.84e-28	0.370178	0.0716066	2.35e-07	0.0160235	20	5.92e-05	1.44799	1.25838	1.66617	1.448(1.258-1.666)
cg04414917	16	ATP2A1	28889971	rs8049439	16	28837515	C	T	0.343936	CD	0.138894	0.0234	3.1e-09	-0.395498	0.0325517	5.75e-34	-0.351188	0.065849	9.65e-08	0.0803937	20	2.78e-05	0.703851	0.618627	0.800816	0.704(0.619-0.801)
cg16700758	17	CCL2	32582359	rs3091315	17	32593665	G	A	0.317097	CD	-0.179501	0.0263	9.52e-12	-0.327898	0.0364526	2.36e-19	0.547429	0.100683	5.41e-08	0.0342739	20	1.68e-05	1.7288	1.4192	2.10595	1.729(1.419-2.106)
cg17864156	17	CCL2	32582828	rs3091316	17	32593974	A	G	0.317097	CD	-0.179294	0.0264	1.07e-11	0.340947	0.0357965	1.66e-21	-0.525871	0.0950998	3.21e-08	0.161045	20	1.08e-05	0.59104	0.490531	0.712144	0.591(0.491-0.712)
cg01799856	17	STARD3	37794335	rs4794817	17	37794351	T	A	0.200795	CD	-0.108397	0.0293	0.0002151	-0.992905	0.0390114	6.76e-143	0.109172	0.0298195	0.000251152	0.0616146	20	0.0174941	1.11535	1.05203	1.18249	1.115(1.052-1.182)
cg18711369	17	ORMDL3	38081186	rs4065275	17	38080865	G	A	0.496024	CD	-0.125301	0.0251	6.21e-07	-0.675934	0.0306156	5.14e-108	0.185375	0.0380712	1.12e-06	0.076832	20	0.000205815	1.20367	1.11712	1.29692	1.204(1.117-1.297)
cg24718015	17	STAT3	40489721	rs4796793	17	40542210	G	C	0.269384	CD	-0.119896	0.0266	6.66e-06	0.31787	0.0376218	2.94e-17	-0.377186	0.0948452	6.98e-05	0.0262047	20	0.00600259	0.685789	0.569451	0.825894	0.686(0.569-0.826)
cg17833746	17	STAT3	40489785	rs3736162	17	40497839	C	G	0.2833	CD	-0.135499	0.0263	2.45e-07	0.284669	0.0365269	6.52e-15	-0.475988	0.110751	1.72e-05	0.0544002	18	0.0017421	0.621271	0.500044	0.771888	0.621(0.5-0.772)
cg05301556	17	MAPT	43971177	rs10445363	17	43914558	A	G	0.239563	CD	-0.0996988	0.028	0.0003764	-0.558812	0.0393179	7.65e-46	0.178412	0.0516548	0.000552483	0.121835	20	0.0259538	1.19532	1.08022	1.32267	1.195(1.08-1.323)
cg16520312	17	MAPT	43971471	rs113790915	17	43810782	C	G	0.239563	CD	-0.103595	0.0292	0.000382499	-0.593264	0.038115	1.26e-54	0.174619	0.0504816	0.000542068	0.116183	20	0.0257642	1.19079	1.07861	1.31464	1.191(1.079-1.315)
cg23202277	17	MAPT	43971911	rs112995313	17	43795768	C	T	0.239563	CD	-0.109599	0.0292	0.000177399	0.405064	0.0375729	4.24e-27	-0.270572	0.0763314	0.000393059	0.133059	20	0.021687	0.762943	0.656928	0.886067	0.763(0.657-0.886)
cg00891649	17	MAPT	43972573	rs112003140	17	43980998	A	G	0.239563	CD	-0.106494	0.0292	0.0002635	-0.722577	0.0377015	7.15e-82	0.147381	0.0411361	0.000339977	0.143715	20	0.0200664	1.1588	1.06903	1.2561	1.159(1.069-1.256)
cg11489262	17	MAPT	43973426	rs112995313	17	43795768	C	T	0.239563	CD	-0.109599	0.0292	0.000177399	0.376161	0.0385867	1.87e-22	-0.291362	0.0831814	0.000460515	0.206452	20	0.0233142	0.747245	0.63483	0.879566	0.747(0.635-0.88)
cg18878992	17	MAPT	43974344	rs112155389	17	43758078	A	G	0.239563	CD	-0.107196	0.0296	0.000289601	0.783971	0.0364289	9.99e-103	-0.136735	0.0382874	0.00035525	0.113439	20	0.020503	0.872201	0.809144	0.940173	0.872(0.809-0.94)
cg24801230	17	MAPT	43978533	rs111751251	17	44042951	T	C	0.238569	CD	-0.114996	0.0324	0.000391904	-1.59366	0.0181566	0	0.0721584	0.0203472	0.000390591	0.117219	20	0.021687	1.07483	1.0328	1.11856	1.075(1.033-1.119)
cg18228076	17	MAPT	43983362	rs111751251	17	44042951	T	C	0.238569	CD	-0.114996	0.0324	0.000391904	-1.48391	0.0233966	0	0.0774953	0.0218684	0.000394532	0.120238	20	0.021687	1.08058	1.03524	1.1279	1.081(1.035-1.128)
cg05772917	17	MAPT	44027251	rs112155389	17	43758078	A	G	0.239563	CD	-0.107196	0.0296	0.000289601	0.303643	0.0394199	1.33e-14	-0.353033	0.107719	0.00104791	0.143079	20	0.0427858	0.702554	0.568836	0.867705	0.703(0.569-0.868)
cg02228913	17	MAPT	44058016	rs112572874	17	44072984	G	A	0.240557	CD	-0.113204	0.0321	0.000426904	-1.38556	0.0267803	0	0.0817027	0.0232213	0.000434092	0.102909	20	0.0224837	1.08513	1.03685	1.13566	1.085(1.037-1.136)
cg00846647	17	MAPT	44060252	rs111751251	17	44042951	T	C	0.238569	CD	-0.114996	0.0324	0.000391904	-1.18696	0.0317564	9.23e-306	0.0968828	0.0274194	0.000410306	0.134737	20	0.0221018	1.10173	1.04408	1.16256	1.102(1.044-1.163)
cg21705961	17	MAPT	44060775	rs17689882	17	43906828	A	G	0.238569	CD	-0.104306	0.0282	0.000214501	-0.736163	0.0364129	6.92e-91	0.141689	0.0389426	0.000274334	0.100227	20	0.0184178	1.15222	1.06754	1.24361	1.152(1.068-1.244)
cg07368061	17	MAPT	44090862	rs112003140	17	43980998	A	G	0.239563	CD	-0.106494	0.0292	0.0002635	-0.839264	0.036931	2.53e-114	0.12689	0.0352376	0.000317024	0.131118	20	0.0195086	1.13529	1.05953	1.21647	1.135(1.06-1.216)
cg09764761	17	MAPT	44105544	rs111541901	17	43994358	T	C	0.239563	CD	-0.108098	0.0297	0.000270601	-0.755136	0.0378172	1.04e-88	0.14315	0.0399787	0.000342718	0.101763	20	0.0200664	1.1539	1.06694	1.24796	1.154(1.067-1.248)
cg00182727	20	MMP9	44640501	rs3761159	20	44634957	T	C	0.389662	CD	-0.0825016	0.0238	0.0005274	-0.386698	0.0336592	1.5e-30	0.213349	0.0642873	0.00090445	0.824596	20	0.0376699	1.23782	1.09127	1.40404	1.238(1.091-1.404)
cg17664577	20	MMP9	44642114	rs6017721	20	44616397	G	A	0.406561	CD	-0.0852966	0.0241	0.000402903	-0.381223	0.0339072	2.5e-29	0.223745	0.0662759	0.000735594	0.919498	20	0.0326571	1.25075	1.09839	1.42425	1.251(1.098-1.424)

## Sheet: ST3
Supplementary Table 3. SMR analysis from eQTL to UC and CD (FDR < 0.05 and p_HEIDI > 0.01)
probeID	ProbeChr	Gene	Probe_bp	topSNV	topSNV_chr	topSNV_bp	A1	A2	Freq	Outcome	b_GWAS	se_GWAS	p_GWAS	b_eQTL	se_eQTL	p_eQTL	b_SMR	se_SMR	p_SMR	p_HEIDI	nsnv_HEIDI	FDR SMR	OR_SMR	Lower_CI	Upper_CI	OR_95CI
ENSG00000162889	1	MAPKAPK2	206882958	rs6669284	1	206890435	A	G	0.316103	UC	0.1074	0.0225	1.76e-06	0.133297	0.012624	4.62e-26	0.805719	0.185242	1.36e-05	0.0341251	20	0.00131117	2.23831	1.55682	3.21811	2.238(1.557-3.218)
ENSG00000162892	1	IL24	207074136	rs291107	1	207075171	C	T	0.475149	UC	0.0736035	0.0211	0.000488203	0.145037	0.00872685	5.03e-62	0.507482	0.14865	0.000640334	0.504611	20	0.030825	1.6611	1.24126	2.22295	1.661(1.241-2.223)
ENSG00000153094	2	BCL2L11	111901489	rs113135335	2	111887754	G	T	0.117296	UC	0.131203	0.0342	0.0001244	0.164709	0.0127383	3.04e-38	0.796576	0.216586	0.000235181	0.293622	20	0.0156486	2.21793	1.45073	3.39086	2.218(1.451-3.391)
ENSG00000114270	3	COL7A1	48617103	rs6446277	3	49473077	A	G	0.336978	UC	0.154102	0.0221	3.13e-12	0.061696	0.0086093	7.71e-13	2.49776	0.499799	5.81e-07	0.0785872	20	8.37e-05	12.1552	4.56379	32.3743	12.155(4.564-32.374)
ENSG00000233276	3	GPX1	49395321	rs11130203	3	49575367	A	G	0.333002	UC	0.158302	0.0222	1.07e-12	-0.111313	0.00901232	4.8e-35	-1.42213	0.230289	6.6e-10	0.0585548	20	1.9e-07	0.2412	0.153586	0.378794	0.241(0.154-0.379)
ENSG00000109320	4	NFKB1	103480472	rs11097787	4	103407342	T	C	0.398608	UC	0.0753023	0.0218	0.000541801	0.18313	0.00821925	5.7e-110	0.411196	0.120463	0.000641446	0.0254963	20	0.030825	1.50862	1.19135	1.91038	1.509(1.191-1.91)
ENSG00000136240	7	KDELR2	6504728	rs6796	7	6502367	C	T	0.246521	UC	-0.0882032	0.0255	0.000545896	-0.767693	0.00809189	0	0.114894	0.0332385	0.00054693	0.106114	20	0.0295684	1.12175	1.051	1.19727	1.122(1.051-1.197)
ENSG00000164733	8	CTSB	11713495	rs1296022	8	11722355	A	G	0.277336	UC	-0.0962026	0.024	6.27e-05	-0.370598	0.00846085	0	0.259588	0.0650308	6.56e-05	0.542742	20	0.00567304	1.2964	1.14125	1.47263	1.296(1.141-1.473)
ENSG00000096968	9	JAK2	5056608	rs6476941	9	5133609	T	C	0.5	UC	0.081202	0.0216	0.000167799	0.200572	0.00793997	8.57e-141	0.404853	0.108878	0.000200488	0.0464261	20	0.0144519	1.49908	1.21101	1.85568	1.499(1.211-1.856)
ENSG00000188603	16	CLN3	28492439	rs151228	16	28563026	A	G	0.525845	UC	-0.0703044	0.0212	0.000917508	0.200622	0.00863085	1.61e-119	-0.350432	0.106741	0.00102707	0.14107	20	0.0467589	0.704384	0.571412	0.868299	0.704(0.571-0.868)
ENSG00000168610	17	STAT3	40502964	rs1053004	17	40466092	G	A	0.379722	UC	-0.115799	0.0233	6.54e-07	-0.139939	0.00823965	1.09e-64	0.827496	0.173484	1.84e-06	0.0167427	20	0.000227786	2.28758	1.62819	3.21403	2.288(1.628-3.214)
ENSG00000173110	1	HSPA6	161495358	rs12142755	1	161481743	G	A	0.364811	CD	-0.102196	0.0281	0.000272201	-0.187963	0.0130825	8.26e-47	0.543701	0.154212	0.000422415	0.0106932	20	0.0173995	1.72237	1.27309	2.33021	1.722(1.273-2.33)
ENSG00000252010	2	SCARNA5	234184510	rs10210302	2	234158839	C	T	0.462227	CD	-0.297501	0.0232	1.51e-37	0.191685	0.0109811	3.1e-68	-1.55203	0.150179	4.92e-25	0.102254	20	4.26e-22	0.211818	0.157807	0.284313	0.212(0.158-0.284)
ENSG00000114270	3	COL7A1	48617103	rs6446277	3	49473077	A	G	0.336978	CD	0.167402	0.0238	1.99e-12	0.061696	0.0086093	7.71e-13	2.71334	0.540531	5.17e-07	0.109875	20	5.59e-05	15.0796	5.22732	43.5009	15.08(5.227-43.501)
ENSG00000233276	3	GPX1	49395321	rs11130203	3	49575367	A	G	0.333002	CD	0.162297	0.0239	1.09e-11	-0.111313	0.00901232	4.8e-35	-1.45802	0.245021	2.67e-09	0.0283687	20	5.78e-07	0.232697	0.143954	0.376146	0.233(0.144-0.376)
ENSG00000163933	3	RFT1	53143488	rs2336725	3	53118739	C	T	0.403579	CD	0.0914028	0.0229	6.76e-05	0.298212	0.00860861	6.08e-263	0.306503	0.0772991	7.33e-05	0.0243758	20	0.00422975	1.35867	1.16765	1.58092	1.359(1.168-1.581)
ENSG00000164308	5	ERAP2	96233531	rs2910686	5	96252589	C	T	0.426441	CD	0.149696	0.0229	6.36e-11	1.0119	0.00618304	0	0.147936	0.0226488	6.5e-11	0.212828	20	1.87e-08	1.15944	1.10909	1.21207	1.159(1.109-1.212)
ENSG00000213676	6	ATF6B	32080991	rs3117577	6	31727474	G	A	0.0745527	CD	-0.145398	0.0396	0.000240198	0.446987	0.0302738	2.47e-49	-0.325285	0.0912914	0.000366436	0.170157	20	0.0166825	0.722321	0.603979	0.863852	0.722(0.604-0.864)
ENSG00000096968	9	JAK2	5056608	rs6476941	9	5133609	T	C	0.5	CD	0.0925974	0.0236	8.49e-05	0.200572	0.00793997	8.57e-141	0.461667	0.119075	0.000105696	0.104557	20	0.00537808	1.58672	1.25644	2.00382	1.587(1.256-2.004)
ENSG00000134825	11	TMEM258	61558354	rs174538	11	61560081	A	G	0.313121	CD	0.108998	0.0246	9.11e-06	0.328118	0.00939484	3.07e-267	0.332192	0.075574	1.1e-05	0.365101	20	0.000735096	1.39402	1.2021	1.61659	1.394(1.202-1.617)
ENSG00000002330	11	BAD	64044739	rs947939	11	63885287	T	C	0.139165	CD	-0.129699	0.033	8.29e-05	0.0907893	0.0111022	2.9e-16	-1.42857	0.40328	0.000396531	0.058337	20	0.01715	0.239651	0.108718	0.528273	0.24(0.109-0.528)
ENSG00000168071	11	CCDC88B	64116350	rs1199046	11	64118126	T	C	0.367793	CD	-0.104905	0.024	1.19e-05	-0.433019	0.00781231	0	0.242264	0.0555969	1.32e-05	0.0228666	20	0.000812782	1.27413	1.14259	1.42082	1.274(1.143-1.421)
ENSG00000170348	14	TMED10	75620753	rs17103088	14	75696916	G	A	0.218688	CD	-0.107203	0.0304	0.000418504	-0.132183	0.0140128	3.99e-21	0.811022	0.24553	0.00095607	0.871731	20	0.0344583	2.25021	1.39067	3.64101	2.25(1.391-3.641)
ENSG00000196296	16	ATP2A1	28902778	rs4788101	16	28867804	T	C	0.329026	CD	0.143996	0.024	2.02e-09	0.0899511	0.00817588	3.74e-28	1.60083	0.303907	1.38e-07	0.0519241	20	1.71e-05	4.95715	2.73238	8.99337	4.957(2.732-8.993)
ENSG00000168610	17	STAT3	40502964	rs1053004	17	40466092	G	A	0.379722	CD	-0.120996	0.0251	1.42e-06	-0.139939	0.00823965	1.09e-64	0.864634	0.186449	3.53e-06	0.220935	20	0.000277477	2.37414	1.64739	3.42148	2.374(1.647-3.421)
ENSG00000189050	17	RNFT1	58035861	rs12600680	17	58037374	C	T	0.154076	CD	0.0951022	0.029	0.001017	-0.456268	0.0179199	5.25e-143	-0.208435	0.0640841	0.00114387	0.134163	20	0.0389282	0.811854	0.716025	0.920507	0.812(0.716-0.921)
ENSG00000099203	19	TMED1	10945054	rs140789286	19	10947001	T	C	0.0258449	CD	0.235301	0.0675	0.000494095	-0.780181	0.0251884	1.21e-210	-0.301598	0.0870646	0.000532066	0.0184618	20	0.0209199	0.739635	0.623601	0.87726	0.74(0.624-0.877)

## Sheet: ST4
Supplementary Table 4. SMR analysis from mQTL to eQTL (FDR < 0.05 and p_HEIDI > 0.01)
Expo_ID	Expo_Chr	Expo_Gene	Expo_bp	Outco_ID	Outco_Chr	Outco_Gene	Outco_bp	topSNV	topSNV_chr	topSNV_bp	A1	A2	Freq	b_Outco	se_Outco	p_Outco	b_Expo	se_Expo	p_Expo	b_SMR	se_SMR	p_SMR	p_HEIDI	nsnv_HEIDI	FDR SMR	OR_SMR	Lower_CI	Upper_CI	OR_95CI
cg07274523	3	GPX1	49395745	ENSG00000233276	3	GPX1	49395321	rs34293138	3	49579017	C	T	0.333002	-0.109836	0.00901079	3.54e-34	-0.688309	0.0337708	2.43e-92	0.159574	0.0152537	1.3e-25	0.0166401	20	5.69e-24	1.17301	1.13846	1.20861	1.173(1.138-1.209)
cg05055782	3	GPX1	49396193	ENSG00000233276	3	GPX1	49395321	rs4855855	3	49559984	T	C	0.432406	0.0840087	0.00839835	1.48e-23	0.206358	0.0323941	1.89e-10	0.407102	0.0757655	7.74e-08	0.149432	10	6.88e-07	1.50246	1.29512	1.74299	1.502(1.295-1.743)
cg24011261	3	GPX1	49396226	ENSG00000233276	3	GPX1	49395321	rs111903592	3	49427319	C	G	0.335984	-0.109219	0.00902217	9.86e-34	-0.242777	0.0351205	4.76e-12	0.449873	0.0749424	1.94e-09	0.225699	11	2.16e-08	1.56811	1.3539	1.81622	1.568(1.354-1.816)
cg05551922	3	GPX1	49396232	ENSG00000233276	3	GPX1	49395321	rs4241406	3	49600426	T	C	0.434394	0.0826477	0.00839762	7.44e-23	0.192934	0.032526	3e-09	0.428373	0.0843202	3.77e-07	0.192374	7	3.09e-06	1.53476	1.30096	1.81057	1.535(1.301-1.811)
cg18799399	12	OS9	58087353	ENSG00000135506	12	OS9	58101539	rs7953584	12	58098189	A	G	0.0725646	-0.041941	0.0157294	0.00766684	-0.523658	0.0631239	1.08e-16	0.0800923	0.0315511	0.011133	0.434278	11	0.03554	1.08339	1.01842	1.1525	1.083(1.018-1.152)
cg15848620	12	OS9	58087721	ENSG00000135506	12	OS9	58101539	rs2928064	12	58085198	T	C	0.317097	-0.0784697	0.00877501	3.81e-19	0.254298	0.0335637	3.55e-14	-0.308574	0.0533801	7.44e-09	0.273103	17	7.37e-08	0.734494	0.661531	0.815504	0.734(0.662-0.816)
cg03317682	6	ATF6B	32086091	ENSG00000213676	6	ATF6B	32080991	rs204895	6	32066220	T	C	0.0367793	-0.144766	0.053506	0.00681811	-2.81041	0.0333451	0	0.0515106	0.0190483	0.00684676	0.0470247	20	0.0185418	1.05286	1.01428	1.09291	1.053(1.014-1.093)
cg12149606	14	TMED10	75614186	ENSG00000170348	14	TMED10	75620753	rs10140851	14	75512612	A	G	0.501988	0.0412697	0.0118475	0.00049509	0.251381	0.032525	1.09e-14	0.164172	0.0516954	0.00149448	0.042245	20	0.00430308	1.17842	1.06487	1.30408	1.178(1.065-1.304)
cg01875838	19	TMED1	10947446	ENSG00000099203	19	TMED1	10945054	rs140789286	19	10947001	T	C	0.0258449	-0.780181	0.0251884	1.21e-210	0.865518	0.108894	1.89e-15	-0.901403	0.117084	1.37e-14	0.33442	5	2.29e-13	0.406	0.322747	0.510728	0.406(0.323-0.511)

## Sheet: ST5
Supplementary Table 5. Sensitivity analysis used two-sample MR analysis
probeID	ProbeChr	Gene	Probe_bp	topSNV	topSNV_chr	topSNV_bp	A1	A2	Freq	Outcome	b_eQTL or mQTL	se_eQTL or mQTL	p_eQTL or mQTL	p_IVW or p_Wald ratio
ENSG00000233276	3	GPX1	49395321	rs11130203	3	49575367	A	G	0.333002	UC	-0.111313	0.00901232	4.8e-35	9.98447e-13
cg07274523	3	GPX1	49395745	rs34293138	3	49579017	C	T	0.333002	UC	-0.688309	0.0337708	2.42812e-92	1.47535e-12
cg24011261	3	GPX1	49396226	rs111903592	3	49427319	C	G	0.335984	UC	-0.242777	0.0351205	4.75544e-12
ENSG00000233276	3	GPX1	49395321	rs11130203	3	49575367	A	G	0.333002	CD	-0.111313	0.00901232	4.79898e-35	1.11614e-11
cg05055782	3	GPX1	49396193	rs4855855	3	49559984	T	C	0.432406	CD	0.206358	0.0323941	1.88732e-10	1.08702e-23
cg24011261	3	GPX1	49396226	rs111903592	3	49427319	C	G	0.335984	CD	-0.242777	0.0351205	4.75544e-12
cg05551922	3	GPX1	49396232	rs4241406	3	49600426	T	C	0.434394	CD	0.192934	0.032526	2.99831e-09

## Sheet: ST6
Supplementary Table 6. Statistical power
probeID	topSNV	Outcome	Sample size	Ratio of cases to controls	*R2	Causal effect	Power (%)
ENSG00000233276	rs11130203	UC	27450	0.341	0.00479173	0.241	100
cg07274523	rs34293138	UC	27450	0.341	0.173422	0.797	100
cg24011261	rs111903592	UC	27450	0.341	0.0235652	0.517	100
ENSG00000233276	rs11130203	CD	20883	0.399	0.00479173	0.233	100
cg05055782	rs4855855	CD	20883	0.399	0.0200833	0.446	100
cg24011261	rs111903592	CD	20883	0.399	0.0235652	0.506	100
cg05551922	rs4241406	CD	20883	0.399	0.0174599	0.429	100
*R2=(2*Freq*(1−Freq)*Beta2)/[(2*Freq*(1-Freq)*Beta2)+(2*Freq*(1−Freq)*Samplesize*se2)]

## Sheet: ST7
Supplementary Table 7. Phenome-wide scan of the association between identified ERS-related gene with other diseases traits using GWASATLAS database.
atlas ID	PMID	Year	Domain	Trait	P-value	N
41	27046643	2016	Environment	Educational attainment	6.031e-12	111114
53	27225129	2016	Environment	Educational attainment	1.0376e-14	328917
61	25231870	2014	Reproduction	Age at menarche	1.7943e-08	132989
63	28436984	2017	Reproduction	Age at menarche	6.0813e-12	252514
67	26192919	2015	Gastrointestinal	Inflammatory Bowel Disease	2.612e-14	34652
68	26192919	2015	Gastrointestinal	Crohn's Disease	4.0682e-10	20883
69	26192919	2015	Gastrointestinal	Ulcerative Colitis	1.2079e-11	27432
1193	21102463	2010	Gastrointestinal	Crohn's Disease	2.1904e-09	21447
1194	21297633	2011	Gastrointestinal	Ulcerative colitis	1.7572e-10	27994
2029	28067908	2017	Gastrointestinal	Crohn's Disease	2.5419e-14	40266
2030	28067908	2017	Gastrointestinal	Ulcerative colitis	1.8785e-13	45975
2031	28067908	2017	Gastrointestinal	Inflammatory Bowel Disease	5.8148e-19	59957
2034	27992413	2017	Gastrointestinal	Primary sclerosing cholangitis	1.1263e-13	14890
3195	31427789	2019	Environment	Average total household income before tax	4.4753e-10	332594
3200	31427789	2019	Environment	Job involves mainly walking or standing	2.3361e-08	220728
3201	31427789	2019	Environment	Job involves heavy manual or physical work	9.0224e-11	220789
3217	31427789	2019	Activities	Time spend outdoors in summer	8.4944e-09	350364
3219	31427789	2019	Activities	Time spent watching television (TV)	1.1411e-13	365236
3304	31427789	2019	Reproduction	Age first had sexual intercourse	2.5892e-09	339614
3339	31427789	2019	Reproduction	Age when periods started (menarche) (female)	1.7078e-09	202636
3343	31427789	2019	Reproduction	Age at first live birth (female)	1.6715e-10	141051
3344	31427789	2019	Reproduction	Age at last live birth (female)	4.104e-08	140855
3409	31427789	2019	Environment	Education - Qualifications	3.6223e-17	318526
3413	31427789	2019	Cognitive	Fluid intelligence score	3.7749e-10	125935
3423	31427789	2019	Cognitive	Trail making test - Duration to complete alphanumeric path (trail #2)	8.7496e-11	84259
3426	31427789	2019	Cognitive	Fluid intelligence test - FI3 : word interpolation	1.3022e-08	99362
3431	31427789	2019	Cognitive	Fluid intelligence test - Fluid intelligence score	2.1035e-13	99739
3435	31427789	2019	Metabolic	Body Mass Index	1.0908e-10	385336
3441	31427789	2019	Metabolic	Impedance measures - Body fat percentage	5.4583e-10	379615
3442	31427789	2019	Metabolic	Impedance measures - Whole body fat mass	2.1543e-09	379203
3445	31427789	2019	Metabolic	Impedance measures - Body Mass Index (BMI)	4.689e-11	379831
3450	31427789	2019	Metabolic	Impedance measures - Impedance of arm (right)	6.0738e-09	379786
3451	31427789	2019	Metabolic	Impedance measures - Impedance of arm (left)	4.6834e-09	379803
3452	31427789	2019	Metabolic	Impedance measures - Leg fat percentage (right)	1.8968e-11	379806
3453	31427789	2019	Metabolic	Impedance measures - Leg fat mass (right)	4.5356e-10	379802
3456	31427789	2019	Metabolic	Impedance measures - Leg fat percentage (left)	1.1258e-11	379786
3457	31427789	2019	Metabolic	Impedance measures - Leg fat mass (left)	3.0529e-10	379783
3460	31427789	2019	Metabolic	Impedance measures - Arm fat percentage (right)	1.4354e-08	379752
3461	31427789	2019	Metabolic	Impedance measures - Arm fat mass (right)	1.8465e-08	379725
3464	31427789	2019	Metabolic	Impedance measures - Arm fat percentage (left)	4.7795e-09	379699
3465	31427789	2019	Metabolic	Impedance measures - Arm fat mass (left)	2.6169e-08	379663
3468	31427789	2019	Metabolic	Impedance measures - Trunk fat percentage	1.4915e-08	379600
3469	31427789	2019	Metabolic	Impedance measures - Trunk fat mass	2.2913e-08	379578
3579	31427789	2019	Social Interactions	Social support - Leisure/social activities: Adult education class	2.9178e-09	385280
3785	29942086	2018	Cognitive	Intelligence	5.2561e-19	269867
3797	29942085	2018	Psychiatric	Depressive affect subcluster	4.3154e-09	357957
3845	27863252	2016	Immunological	High light scatter percentage of red cells (two-way meta)	3.2393e-18	130538
3846	27863252	2016	Immunological	High light scatter reticulocyte count (two-way meta)	1.0949e-17	130517
3847	27863252	2016	Immunological	Immature fraction of reticulocytes (two-way meta)	6.0549e-12	130321
3866	27863252	2016	Immunological	Reticulocyte count (two-way meta)	4.0324e-15	130388
3867	27863252	2016	Immunological	Reticulocyte fraction of red cells (two-way meta)	6.6108e-16	130404
3881	27863252	2016	Immunological	High light scatter percentage of red cells (three-way meta)	5.6788e-23	170763
3882	27863252	2016	Immunological	High light scatter reticulocyte count (three-way meta)	3.3119e-22	170761
3883	27863252	2016	Immunological	Immature fraction of reticulocytes (three-way meta)	4.2208e-13	170548
3888	27863252	2016	Immunological	Mean corpuscular volume (three-way meta)	6.1079e-09	172433
3902	27863252	2016	Immunological	Reticulocyte count (three-way meta)	1.5576e-22	170641
3903	27863252	2016	Immunological	Reticulocyte fraction of red cells (three-way meta)	2.1319e-24	170690
3995	29500382	2018	Psychiatric	Fed-up feelings (FED_UP)	6.4144e-09	266208
4044	30124842	2018	Metabolic	Body Mass Index	1.596e-11	681275
4066	30038396	2018	Environment	Educational attainment	9.502e-34	766345
4067	30038396	2018	Cognitive	Cognitive performance	3.8672e-15	257828
4074	30239722	2018	Metabolic	Body Mass Index	2.3568e-11	806834
4093	29844566	2018	Cognitive	Verbal-numerical reasoning	2.7503e-10	168033
4205	31152163	2019	Metabolic	Estimated glomerular filtration rate	2.5252e-09	765348
4206	31152163	2019	Metabolic	Estimated glomerular filtration rate	9.2509e-09	567460
4278	30804560	2019	Respiratory	FEV1	1.416e-08	400102
4282	30804560	2019	Respiratory	FEV1	1.8163e-08	321047
4328	30598549	2018	Skeletal	Estimated bone mineral density from heel ultrasounds	3.6344e-08	426824
4377	30940143	2019	Cardiovascular	Resting heart rate	4.8274e-08	458969

## Sheet: ST8
Supplementary table 8. Phenome-wide scan of the association between identified genetic variants with other diseases traits using PhenoScanner database.
SNP	A1	A2	Trait	Study	PMID	Ancestry	Year	BETA	SE	p	N
rs11130203	A	G	Years of educational attainment in males	SSGAC	27225129	European	2016	0.026	0.004	1.173e-10	147474
rs11130203	A	G	Years of educational attainment in females	SSGAC	27225129	European	2016	0.028	0.004	7.548e-15	181443
rs11130203	A	G	Years of educational attainment	SSGAC	27225129	European	2016	0.026	0.003	4.177e-22	328917
rs11130203	A	G	Whole body fat mass	Neale B	UKBB	European	2017	-0.01881	0.002566	2.301e-13	330762
rs11130203	A	G	Weight	Neale B	UKBB	European	2017	-0.01421	0.002299	6.383e-10	336227
rs11130203	A	G	Ulcerative colitis	IBDGC	26192919	European	2015	0.1583	0.0222	1.068e-12	27432
rs11130203	A	G	Trunk fat percentage	Neale B	UKBB	European	2017	-0.01506	0.002418	4.672e-10	331113
rs11130203	A	G	Trunk fat mass	Neale B	UKBB	European	2017	-0.01689	0.002648	1.809e-10	331093
rs11130203	A	G	Time spent watching television	Neale B	UKBB	European	2017	-0.01822	0.002024	2.252e-19	319740
rs11130203	A	G	Time spent using computer	Neale B	UKBB	European	2017	0.01315	0.002328	1.631e-08	261987
rs11130203	A	G	Reticulocyte fraction of red cells	Astle W	27863252	European	2016	-0.05043	0.003873	9.255e-39	173480
rs11130203	A	G	Reticulocyte count	Astle W	27863252	European	2016	-0.04918	0.003875	6.568e-37	173480
rs11130203	A	G	Qualifications: college or university degree	Neale B	UKBB	European	2017	0.01481	0.001233	3.136e-33	334070
rs11130203	A	G	Qualifications: A levels or as levels or equivalent	Neale B	UKBB	European	2017	0.0107	0.001182	1.352e-19	334070
rs11130203	A	G	Primary sclerosing cholangitis	Ji S	27992413	European	2017	0.2608	0.031	7.937e-18	14890
rs11130203	A	G	Overall health rating	Neale B	UKBB	European	2017	-0.01218	0.00191	1.816e-10	336020
rs11130203	A	G	Mean corpuscular volume	Astle W	27863252	European	2016	-0.02098	0.003822	4.039e-08	173480
rs11130203	A	G	Leg fat percentage right	Neale B	UKBB	European	2017	-0.01346	0.001666	6.396e-16	331296
rs11130203	A	G	Leg fat percentage left	Neale B	UKBB	European	2017	-0.01312	0.001645	1.53e-15	331278
rs11130203	A	G	Leg fat mass right	Neale B	UKBB	European	2017	-0.01662	0.002103	2.665e-15	331293
rs11130203	A	G	Leg fat mass left	Neale B	UKBB	European	2017	-0.01652	0.002079	1.882e-15	331275
rs11130203	A	G	Job involves mainly walking or standing	Neale B	UKBB	European	2017	-0.02581	0.003883	2.996e-11	190606
rs11130203	A	G	Job involves heavy manual or physical work	Neale B	UKBB	European	2017	-0.0226	0.003055	1.381e-13	190643
rs11130203	A	G	Inflammatory bowel disease	IBDGC	26192919	European	2015	0.1617	0.0177	5.51e-20	34652
rs11130203	A	G	Impedance of arm right	Neale B	UKBB	European	2017	0.01033	0.00185	2.359e-08	331279
rs11130203	A	G	Immature fraction of reticulocytes	Astle W	27863252	European	2016	-0.03485	0.003832	9.542e-20	173480
rs11130203	A	G	High light scatter reticulocyte count	Astle W	27863252	European	2016	-0.04884	0.003868	1.52e-36	173480
rs11130203	A	G	High light scatter percentage of red cells	Astle W	27863252	European	2016	-0.04922	0.003868	4.356e-37	173480
rs11130203	A	G	Fluid intelligence score	Neale B	UKBB	European	2017	0.0551	0.00975	1.595e-08	108818
rs11130203	A	G	Diastolic blood pressure	Neale B	UKBB	European	2017	-0.01621	0.002667	1.205e-09	317756
rs11130203	A	G	Crohns disease	IBDGC	26192919	European	2015	0.1623	0.0239	1.089e-11	20883
rs11130203	A	G	Body mass index	Neale B	UKBB	European	2017	-0.02151	0.002602	1.398e-16	336107
rs11130203	A	G	Body fat percentage	Neale B	UKBB	European	2017	-0.01432	0.002017	1.247e-12	331117
rs11130203	A	G	Arm fat percentage right	Neale B	UKBB	European	2017	-0.01384	0.002	4.489e-12	331249
rs11130203	A	G	Arm fat percentage left	Neale B	UKBB	European	2017	-0.0138	0.001991	4.134e-12	331198
rs11130203	A	G	Arm fat mass right	Neale B	UKBB	European	2017	-0.01877	0.002577	3.274e-13	331226
rs11130203	A	G	Arm fat mass left	Neale B	UKBB	European	2017	-0.01827	0.002578	1.37e-12	331164
rs11130203	A	G	Age completed full time education	Neale B	UKBB	European	2017	0.01688	0.002633	1.446e-10	226899
rs11130203	A	G	Age at menarche	ReproGen	25231870	European	2014	-0.032	0.005236	9.9e-10	182416
rs111903592	C	G	Years of educational attainment in males	SSGAC	27225129	European	2016	0.027	0.004	3.026e-11	147474
rs111903592	C	G	Years of educational attainment in females	SSGAC	27225129	European	2016	0.028	0.004	8.625e-15	181443
rs111903592	C	G	Years of educational attainment	SSGAC	27225129	European	2016	0.026	0.003	2.024e-22	328917
rs111903592	C	G	Whole body fat mass	Neale B	UKBB	European	2017	-0.0188	0.002572	2.716e-13	330762
rs111903592	C	G	Weight	Neale B	UKBB	European	2017	-0.01403	0.002304	1.143e-09	336227
rs111903592	C	G	Ulcerative colitis	IBDGC	26192919	European	2015	0.1601	0.0222	5.377e-13	27432
rs111903592	C	G	Trunk fat percentage	Neale B	UKBB	European	2017	-0.01519	0.002423	3.622e-10	331113
rs111903592	C	G	Trunk fat mass	Neale B	UKBB	European	2017	-0.01689	0.002655	2.006e-10	331093
rs111903592	C	G	Time spent watching television	Neale B	UKBB	European	2017	-0.01802	0.00203	6.896e-19	319740
rs111903592	C	G	Time spent using computer	Neale B	UKBB	European	2017	0.01319	0.002334	1.592e-08	261987
rs111903592	C	G	Time spent using computer	Neale B	UKBB	European	2017	0.01322	0.002336	1.515e-08	261987
rs111903592	C	G	Reticulocyte fraction of red cells	Astle W	27863252	European	2016	-0.05069	0.003885	6.513e-39	173480
rs111903592	C	G	Reticulocyte count	Astle W	27863252	European	2016	-0.04911	0.003887	1.369e-36	173480
rs111903592	C	G	Qualifications: college or university degree	Neale B	UKBB	European	2017	0.01494	0.001236	1.215e-33	334070
rs111903592	C	G	Qualifications: A levels or as levels or equivalent	Neale B	UKBB	European	2017	0.01071	0.001185	1.573e-19	334070
rs111903592	C	G	Primary sclerosing cholangitis	Ji S	27992413	European	2017	0.2523	0.031	7.895e-17	14890
rs111903592	C	G	Overall health rating	Neale B	UKBB	European	2017	-0.01182	0.001915	6.752e-10	336020
rs111903592	C	G	Mean corpuscular volume	Astle W	27863252	European	2016	-0.02092	0.003824	4.485e-08	173480
rs111903592	C	G	Leg fat percentage right	Neale B	UKBB	European	2017	-0.01357	0.00167	4.31e-16	331296
rs111903592	C	G	Leg fat percentage left	Neale B	UKBB	European	2017	-0.01337	0.001648	4.973e-16	331278
rs111903592	C	G	Leg fat mass right	Neale B	UKBB	European	2017	-0.01667	0.002108	2.559e-15	331293
rs111903592	C	G	Leg fat mass left	Neale B	UKBB	European	2017	-0.01664	0.002084	1.417e-15	331275
rs111903592	C	G	Job involves mainly walking or standing	Neale B	UKBB	European	2017	-0.02604	0.003892	2.229e-11	190606
rs111903592	C	G	Job involves heavy manual or physical work	Neale B	UKBB	European	2017	-0.02292	0.003062	7.175e-14	190643
rs111903592	C	G	Intelligence multi trait analysis	Hill WD	29326435	Mixed	2018	0.03375	0.003339	5e-24	-
rs111903592	C	G	Inflammatory bowel disease	IBDGC	26192919	European	2015	0.1634	0.0177	2.401e-20	34652
rs111903592	C	G	Impedance of arm right	Neale B	UKBB	European	2017	0.01056	0.001854	1.229e-08	331279
rs111903592	C	G	Impedance of arm left	Neale B	UKBB	European	2017	0.01097	0.001862	3.876e-09	331292
rs111903592	C	G	Immature fraction of reticulocytes	Astle W	27863252	European	2016	-0.036	0.003844	7.619e-21	173480
rs111903592	C	G	High light scatter reticulocyte count	Astle W	27863252	European	2016	-0.04934	0.00388	4.878e-37	173480
rs111903592	C	G	High light scatter percentage of red cells	Astle W	27863252	European	2016	-0.04997	0.00388	6.068e-38	173480
rs111903592	C	G	Fluid intelligence score	Neale B	UKBB	European	2017	0.05759	0.009775	3.84e-09	108818
rs111903592	C	G	Diastolic blood pressure	Neale B	UKBB	European	2017	-0.01461	0.002673	4.638e-08	317756
rs111903592	C	G	Crohns disease	IBDGC	26192919	European	2015	0.1652	0.024	5.923e-12	20883
rs111903592	C	G	Body mass index	Neale B	UKBB	European	2017	-0.02182	0.002608	6.037e-17	336107
rs111903592	C	G	Body fat percentage	Neale B	UKBB	European	2017	-0.01446	0.002021	8.376e-13	331117
rs111903592	C	G	Body fat percentage	Neale B	UKBB	European	2017	-0.01453	0.002023	6.789e-13	331117
rs111903592	C	G	Arm fat percentage right	Neale B	UKBB	European	2017	-0.01403	0.002005	2.574e-12	331249
rs111903592	C	G	Arm fat percentage left	Neale B	UKBB	European	2017	-0.01412	0.001996	1.489e-12	331198
rs111903592	C	G	Arm fat mass right	Neale B	UKBB	European	2017	-0.0188	0.002583	3.434e-13	331226
rs111903592	C	G	Arm fat mass left	Neale B	UKBB	European	2017	-0.01837	0.002584	1.155e-12	331164
rs111903592	C	G	Age completed full time education	Neale B	UKBB	European	2017	0.01639	0.00264	5.333e-10	226899
rs34293138	C	T	Years of educational attainment in males	SSGAC	27225129	European	2016	0.026	0.004	1.254e-10	147474
rs34293138	C	T	Years of educational attainment in females	SSGAC	27225129	European	2016	0.028	0.004	1.141e-14	181443
rs34293138	C	T	Years of educational attainment	SSGAC	27225129	European	2016	0.026	0.003	7.142e-22	328917
rs34293138	C	T	Whole body fat mass	Neale B	UKBB	European	2017	-0.01879	0.002566	2.466e-13	330762
rs34293138	C	T	Weight	Neale B	UKBB	European	2017	-0.0142	0.002299	6.542e-10	336227
rs34293138	C	T	Ulcerative colitis	IBDGC	26192919	European	2015	0.1564	0.0221	1.501e-12	27432
rs34293138	C	T	Trunk fat percentage	Neale B	UKBB	European	2017	-0.01503	0.002418	5.07e-10	331113
rs34293138	C	T	Trunk fat mass	Neale B	UKBB	European	2017	-0.01686	0.002648	1.929e-10	331093
rs34293138	C	T	Time spent watching television	Neale B	UKBB	European	2017	-0.01823	0.002024	2.22e-19	319740
rs34293138	C	T	Time spent using computer	Neale B	UKBB	European	2017	0.01313	0.002328	1.692e-08	261987
rs34293138	C	T	Reticulocyte fraction of red cells	Astle W	27863252	European	2016	-0.05046	0.003872	8.248e-39	173480
rs34293138	C	T	Reticulocyte count	Astle W	27863252	European	2016	-0.0492	0.003875	6.128e-37	173480
rs34293138	C	T	Qualifications: college or university degree	Neale B	UKBB	European	2017	0.01479	0.001233	3.688e-33	334070
rs34293138	C	T	Qualifications: A levels or as levels or equivalent	Neale B	UKBB	European	2017	0.0107	0.001182	1.388e-19	334070
rs34293138	C	T	Primary sclerosing cholangitis	Ji S	27992413	European	2017	0.2601	0.031	8.675e-18	14890
rs34293138	C	T	Overall health rating	Neale B	UKBB	European	2017	-0.01215	0.00191	2.024e-10	336020
rs34293138	C	T	Mean corpuscular volume	Astle W	27863252	European	2016	-0.02098	0.003822	4.039e-08	173480
rs34293138	C	T	Leg fat percentage right	Neale B	UKBB	European	2017	-0.01344	0.001666	7.132e-16	331296
rs34293138	C	T	Leg fat percentage left	Neale B	UKBB	European	2017	-0.01309	0.001645	1.704e-15	331278
rs34293138	C	T	Leg fat mass right	Neale B	UKBB	European	2017	-0.01661	0.002103	2.801e-15	331293
rs34293138	C	T	Leg fat mass left	Neale B	UKBB	European	2017	-0.01651	0.002079	1.989e-15	331275
rs34293138	C	T	Job involves mainly walking or standing	Neale B	UKBB	European	2017	-0.02582	0.003883	2.937e-11	190606
rs34293138	C	T	Job involves heavy manual or physical work	Neale B	UKBB	European	2017	-0.02274	0.003066	1.189e-13	190643
rs34293138	C	T	Inflammatory bowel disease	IBDGC	26192919	European	2015	0.1616	0.0176	3.47e-20	34652
rs34293138	C	T	Impedance of arm right	Neale B	UKBB	European	2017	0.01034	0.00185	2.243e-08	331279
rs34293138	C	T	Impedance of arm left	Neale B	UKBB	European	2017	0.01105	0.001858	2.691e-09	331292
rs34293138	C	T	Immature fraction of reticulocytes	Astle W	27863252	European	2016	-0.03506	0.003832	5.73e-20	173480
rs34293138	C	T	High light scatter reticulocyte count	Astle W	27863252	European	2016	-0.04896	0.003868	1.005e-36	173480
rs34293138	C	T	High light scatter percentage of red cells	Astle W	27863252	European	2016	-0.04934	0.003868	2.839e-37	173480
rs34293138	C	T	Fluid intelligence score	Neale B	UKBB	European	2017	0.05513	0.00975	1.573e-08	108818
rs34293138	C	T	Diastolic blood pressure	Neale B	UKBB	European	2017	-0.0162	0.002667	1.255e-09	317756
rs34293138	C	T	Crohns disease	IBDGC	26192919	European	2015	0.1643	0.0237	4.553e-12	20883
rs34293138	C	T	Body mass index	Neale B	UKBB	European	2017	-0.0215	0.002602	1.411e-16	336107
rs34293138	C	T	Body fat percentage	Neale B	UKBB	European	2017	-0.01429	0.002017	1.364e-12	331117
rs34293138	C	T	Arm fat percentage right	Neale B	UKBB	European	2017	-0.01384	0.002	4.617e-12	331249
rs34293138	C	T	Arm fat percentage left	Neale B	UKBB	European	2017	-0.01379	0.001991	4.386e-12	331198
rs34293138	C	T	Arm fat mass right	Neale B	UKBB	European	2017	-0.01876	0.002577	3.32e-13	331226
rs34293138	C	T	Arm fat mass left	Neale B	UKBB	European	2017	-0.01826	0.002578	1.408e-12	331164
rs34293138	C	T	Age completed full time education	Neale B	UKBB	European	2017	0.01686	0.002633	1.53e-10	226899
rs34293138	C	T	Age at menarche	ReproGen	25231870	European	2014	-0.032	0.005236	9.9e-10	182416
rs4241406	T	C	Years of educational attainment	SSGAC	27225129	European	2016	-0.014	0.002	2.244e-08	328917
rs4241406	T	C	Whole body fat mass	Neale B	UKBB	European	2017	0.01645	0.002389	5.747e-12	330762
rs4241406	T	C	Trunk fat percentage	Neale B	UKBB	European	2017	0.01721	0.00225	2.016e-14	331113
rs4241406	T	C	Trunk fat mass	Neale B	UKBB	European	2017	0.01702	0.002465	5.015e-12	331093
rs4241406	T	C	Time spent watching television	Neale B	UKBB	European	2017	0.01092	0.001884	6.906e-09	319740
rs4241406	T	C	Reticulocyte fraction of red cells	Astle W	27863252	European	2016	0.02191	0.003619	1.42e-09	173480
rs4241406	T	C	Reticulocyte count	Astle W	27863252	European	2016	0.02362	0.003621	6.877e-11	173480
rs4241406	T	C	Pulse rate	Neale B	UKBB	European	2017	0.02256	0.002524	3.952e-19	317756
rs4241406	T	C	Leg fat percentage right	Neale B	UKBB	European	2017	0.01044	0.00155	1.694e-11	331296
rs4241406	T	C	Leg fat percentage left	Neale B	UKBB	European	2017	0.01031	0.001531	1.644e-11	331278
rs4241406	T	C	Leg fat mass right	Neale B	UKBB	European	2017	0.01274	0.001957	7.637e-11	331293
rs4241406	T	C	Leg fat mass left	Neale B	UKBB	European	2017	0.01262	0.001935	7.06e-11	331275
rs4241406	T	C	Inflammatory bowel disease	IBDGC	26192919	European	2015	-0.1158	0.017	9.382e-12	34652
rs4241406	T	C	High light scatter reticulocyte count	Astle W	27863252	European	2016	0.02402	0.003615	3.024e-11	173480
rs4241406	T	C	High light scatter percentage of red cells	Astle W	27863252	European	2016	0.02265	0.003614	3.666e-10	173480
rs4241406	T	C	Heel bone mineral density right	Neale B	UKBB	European	2017	0.02778	0.004171	2.753e-11	106251
rs4241406	T	C	Heel bone mineral density left	Neale B	UKBB	European	2017	0.02759	0.004197	4.908e-11	106254
rs4241406	T	C	Heel bone mineral density	Neale B	UKBB	European	2017	0.01829	0.003133	5.32e-09	194398
rs4241406	T	C	Crohns disease	IBDGC	26192919	European	2015	-0.1635	0.0232	1.925e-12	20883
rs4241406	T	C	Body mass index	Neale B	UKBB	European	2017	0.01376	0.002422	1.327e-08	336107
rs4241406	T	C	Body fat percentage	Neale B	UKBB	European	2017	0.01416	0.001877	4.54e-14	331117
rs4241406	T	C	Arm fat percentage right	Neale B	UKBB	European	2017	0.0122	0.001862	5.653e-11	331249
rs4241406	T	C	Arm fat percentage left	Neale B	UKBB	European	2017	0.01293	0.001853	3e-12	331198
rs4241406	T	C	Arm fat mass right	Neale B	UKBB	European	2017	0.01511	0.002399	3.038e-10	331226
rs4241406	T	C	Arm fat mass left	Neale B	UKBB	European	2017	0.01515	0.002399	2.72e-10	331164
rs4855855	T	C	Years of educational attainment	SSGAC	27225129	European	2016	-0.014	0.003	1.412e-08	328917
rs4855855	T	C	Whole body fat mass	Neale B	UKBB	European	2017	0.01616	0.002385	1.257e-11	330762
rs4855855	T	C	Trunk fat percentage	Neale B	UKBB	European	2017	0.01722	0.002247	1.813e-14	331113
rs4855855	T	C	Trunk fat mass	Neale B	UKBB	European	2017	0.01678	0.002462	9.41e-12	331093
rs4855855	T	C	Time spent watching television	Neale B	UKBB	European	2017	0.01056	0.001881	1.982e-08	319740
rs4855855	T	C	Reticulocyte fraction of red cells	Astle W	27863252	European	2016	0.02227	0.003612	7.013e-10	173480
rs4855855	T	C	Reticulocyte count	Astle W	27863252	European	2016	0.02391	0.003614	3.708e-11	173480
rs4855855	T	C	Pulse rate	Neale B	UKBB	European	2017	0.02228	0.00252	9.551e-19	317756
rs4855855	T	C	Leg fat percentage right	Neale B	UKBB	European	2017	0.0104	0.001548	1.825e-11	331296
rs4855855	T	C	Leg fat percentage left	Neale B	UKBB	European	2017	0.01033	0.001529	1.401e-11	331278
rs4855855	T	C	Leg fat mass right	Neale B	UKBB	European	2017	0.01249	0.001955	1.641e-10	331293
rs4855855	T	C	Leg fat mass left	Neale B	UKBB	European	2017	0.0124	0.001932	1.381e-10	331275
rs4855855	T	C	Inflammatory bowel disease	IBDGC	26192919	European	2015	-0.1188	0.017	2.872e-12	34652
rs4855855	T	C	High light scatter reticulocyte count	Astle W	27863252	European	2016	0.02454	0.003607	1.034e-11	173480
rs4855855	T	C	High light scatter percentage of red cells	Astle W	27863252	European	2016	0.02327	0.003607	1.111e-10	173480
rs4855855	T	C	Heel bone mineral density right	Neale B	UKBB	European	2017	0.0269	0.004166	1.078e-10	106251
rs4855855	T	C	Heel bone mineral density left	Neale B	UKBB	European	2017	0.02675	0.004193	1.776e-10	106254
rs4855855	T	C	Crohns disease	IBDGC	26192919	European	2015	-0.1665	0.0233	8.514e-13	20883
rs4855855	T	C	Body mass index	Neale B	UKBB	European	2017	0.01362	0.002419	1.812e-08	336107
rs4855855	T	C	Body fat percentage	Neale B	UKBB	European	2017	0.01414	0.001874	4.612e-14	331117
rs4855855	T	C	Arm fat percentage right	Neale B	UKBB	European	2017	0.01222	0.001859	4.882e-11	331249
rs4855855	T	C	Arm fat percentage left	Neale B	UKBB	European	2017	0.013	0.001851	2.115e-12	331198
rs4855855	T	C	Arm fat mass right	Neale B	UKBB	European	2017	0.01482	0.002396	6.159e-10	331226
rs4855855	T	C	Arm fat mass left	Neale B	UKBB	European	2017	0.01491	0.002396	4.842e-10	331164
